# Supplementary material for: Rare earth benzene tetraanion-bridged amidinate complexes
Source: Chem Sci. 2024 Dec 17;16(4):1907–24. doi: 10.1039/d4sc05982d (PMC11667736; doi:10.1039/d4sc05982d)
Supplement: SC-016-D4SC05982D-s002 [file SC-016-D4SC05982D-s002.cif]

# Supplementary Information (SI) for Chemical Science.
# This journal is © The Royal Society of Chemistry 2025

####################################################################### 
# 
# This file contains crystal structure data downloaded from the 
# Cambridge Structural Database (CSD) hosted by the Cambridge 
# Crystallographic Data Centre (CCDC).
# 
# Full information about CCDC data access policies and citation 
# guidelines are available at http://www.ccdc.cam.ac.uk/access/V1 
# 
# Audit and citation data items may have been added by the CCDC. 
# Please retain this information to preserve the provenance of 
# this file and to allow appropriate attribution of the data. 
# 
#######################################################################

data_crepw010_auto
_database_code_depnum_ccdc_archive 'CCDC 2370378'
loop_
_audit_author_name
_audit_author_address
'Peng-Bo JIn'
;Xian Jiaotong University
China
;
_audit_update_record             
;
2024-11-13 deposited with the CCDC.	2024-12-24 downloaded from the CCDC.
;

_audit_creation_method           SHELXL-2018/3
_shelx_SHELXL_version_number     2018/3
_chemical_name_systematic        ?
_chemical_name_common            ?
_chemical_melting_point          ?
_chemical_formula_moiety         ?
_chemical_formula_sum            'C64 H92 N4 Tb2'
_chemical_formula_weight         1235.25

loop_
_atom_type_symbol
_atom_type_description
_atom_type_scat_dispersion_real
_atom_type_scat_dispersion_imag
_atom_type_scat_source
C C 0.0181 0.0091 'International Tables Vol C Tables 4.2.6.8 and 6.1.1.4'
H H 0.0000 0.0000 'International Tables Vol C Tables 4.2.6.8 and 6.1.1.4'
N N 0.0311 0.0180 'International Tables Vol C Tables 4.2.6.8 and 6.1.1.4'
Tb Tb -9.1472 9.1891 'International Tables Vol C Tables 4.2.6.8 and 6.1.1.4'

_space_group_crystal_system      orthorhombic
_space_group_IT_number           33
_space_group_name_H-M_alt        'P n a 21'
_space_group_name_Hall           'P 2c -2n'

_shelx_space_group_comment       
;
The symmetry employed for this shelxl refinement is uniquely defined
by the following loop, which should always be used as a source of
symmetry information in preference to the above space-group names.
They are only intended as comments.
;

loop_
_space_group_symop_operation_xyz
'x, y, z'
'-x, -y, z+1/2'
'x+1/2, -y+1/2, z'
'-x+1/2, y+1/2, z+1/2'

_cell_length_a                   30.89030(15)
_cell_length_b                   10.27991(6)
_cell_length_c                   18.11204(9)
_cell_angle_alpha                90
_cell_angle_beta                 90
_cell_angle_gamma                90
_cell_volume                     5751.47(5)
_cell_formula_units_Z            4
_cell_measurement_temperature    100(2)
_cell_measurement_reflns_used    62437
_cell_measurement_theta_min      2.8390
_cell_measurement_theta_max      77.3910

_exptl_crystal_description       octahedron
_exptl_crystal_colour            purple
_exptl_crystal_density_meas      ?
_exptl_crystal_density_method    ?
_exptl_crystal_density_diffrn    1.427
_exptl_crystal_F_000             2536
_exptl_transmission_factor_min   ?
_exptl_transmission_factor_max   ?
_exptl_crystal_size_max          0.3
_exptl_crystal_size_mid          0.2
_exptl_crystal_size_min          0.2
_exptl_absorpt_coefficient_mu    12.234
_shelx_estimated_absorpt_T_min   0.122
_shelx_estimated_absorpt_T_max   0.187
_exptl_absorpt_correction_type   multi-scan
_exptl_absorpt_correction_T_min  0.087
_exptl_absorpt_correction_T_max  0.101
_exptl_absorpt_process_details   
;
CrysAlisPro 1.171.41.122a (Rigaku Oxford Diffraction, 2021)
Empirical absorption correction using spherical harmonics,
implemented in SCALE3 ABSPACK scaling algorithm.
;
_exptl_absorpt_special_details   ?
_diffrn_ambient_temperature      100(2)
_diffrn_radiation_wavelength     1.54184
_diffrn_radiation_type           CuK\a
_diffrn_source                   ?
_diffrn_measurement_device_type  'XtaLAB Synergy, Dualflex, HyPix'
_diffrn_measurement_method       '\w scans'
_diffrn_detector_area_resol_mean ?
_diffrn_reflns_number            97025
_diffrn_reflns_av_unetI/netI     0.0278
_diffrn_reflns_av_R_equivalents  0.0475
_diffrn_reflns_limit_h_min       -37
_diffrn_reflns_limit_h_max       39
_diffrn_reflns_limit_k_min       -13
_diffrn_reflns_limit_k_max       12
_diffrn_reflns_limit_l_min       -22
_diffrn_reflns_limit_l_max       21
_diffrn_reflns_theta_min         2.861
_diffrn_reflns_theta_max         77.607
_diffrn_reflns_theta_full        67.684
_diffrn_measured_fraction_theta_max 0.997
_diffrn_measured_fraction_theta_full 1.000
_diffrn_reflns_Laue_measured_fraction_max 0.997
_diffrn_reflns_Laue_measured_fraction_full 1.000
_diffrn_reflns_point_group_measured_fraction_max 0.969
_diffrn_reflns_point_group_measured_fraction_full 0.981
_reflns_number_total             11868
_reflns_number_gt                11332
_reflns_threshold_expression     'I > 2\s(I)'
_reflns_Friedel_coverage         0.884
_reflns_Friedel_fraction_max     0.940
_reflns_Friedel_fraction_full    0.961

_reflns_special_details          
;
 Reflections were merged by SHELXL according to the crystal
 class for the calculation of statistics and refinement.
 
 _reflns_Friedel_fraction is defined as the number of unique
 Friedel pairs measured divided by the number that would be
 possible theoretically, ignoring centric projections and
 systematic absences. Completness statistics refer to single and
 composite reflections containing twin component 1 only.
;

_computing_data_collection       ?
_computing_cell_refinement       ?
_computing_data_reduction        ?
_computing_structure_solution    ?
_computing_structure_refinement  'SHELXL-2018/3 (Sheldrick, 2018)'
_computing_molecular_graphics    ?
_computing_publication_material  ?
_refine_special_details          
;
 Refined as a 2-component inversion twin.
;
_refine_ls_structure_factor_coef Fsqd
_refine_ls_matrix_type           full
_refine_ls_weighting_scheme      calc
_refine_ls_weighting_details     
'w=1/[\s^2^(Fo^2^)+(0.0476P)^2^+13.0958P] where P=(Fo^2^+2Fc^2^)/3'
_atom_sites_solution_primary     ?
_atom_sites_solution_secondary   ?
_atom_sites_solution_hydrogens   mixed
_refine_ls_hydrogen_treatment    mixed
_refine_ls_extinction_method     none
_refine_ls_extinction_coef       .
_refine_ls_abs_structure_details 
;
 Refined as an inversion twin.
;
_refine_ls_abs_structure_Flack   0.425(5)
_chemical_absolute_configuration ?
_refine_ls_number_reflns         11868
_refine_ls_number_parameters     678
_refine_ls_number_restraints     8
_refine_ls_R_factor_all          0.0346
_refine_ls_R_factor_gt           0.0328
_refine_ls_wR_factor_ref         0.0901
_refine_ls_wR_factor_gt          0.0893
_refine_ls_goodness_of_fit_ref   1.055
_refine_ls_restrained_S_all      1.055
_refine_ls_shift/su_max          0.001
_refine_ls_shift/su_mean         0.000

loop_
_atom_site_label
_atom_site_type_symbol
_atom_site_fract_x
_atom_site_fract_y
_atom_site_fract_z
_atom_site_U_iso_or_equiv
_atom_site_adp_type
_atom_site_occupancy
_atom_site_site_symmetry_order
_atom_site_calc_flag
_atom_site_refinement_flags_posn
_atom_site_refinement_flags_adp
_atom_site_refinement_flags_occupancy
_atom_site_disorder_assembly
_atom_site_disorder_group
Tb01 Tb 0.31373(2) 0.55069(3) 0.53630(2) 0.01361(9) Uani 1 1 d . . . . .
Tb02 Tb 0.43735(2) 0.55034(3) 0.44897(2) 0.01441(9) Uani 1 1 d . . . . .
N003 N 0.53846(17) 0.5651(5) 0.3442(3) 0.0143(10) Uani 1 1 d . . . . .
C004 C 0.45302(18) 0.8100(6) 0.3634(3) 0.0128(11) Uani 1 1 d . . . . .
N005 N 0.27382(16) 0.6875(5) 0.6264(3) 0.0132(10) Uani 1 1 d . . . . .
N006 N 0.47872(16) 0.6951(5) 0.3682(3) 0.0142(10) Uani 1 1 d . . . . .
C007 C 0.2105(2) 0.7569(6) 0.7151(4) 0.0166(14) Uani 1 1 d . . . . .
N008 N 0.21178(17) 0.5637(5) 0.6421(3) 0.0138(10) Uani 1 1 d . . . . .
C009 C 0.52808(19) 0.4948(6) 0.4706(3) 0.0140(12) Uani 1 1 d . . . . .
C00A C 0.23091(18) 0.4821(6) 0.5902(4) 0.0129(11) Uani 1 1 d . . . . .
C00B C 0.1455(2) 0.5618(7) 0.5039(5) 0.0266(16) Uani 1 1 d . . . . .
H00A H 0.139386 0.487729 0.471419 0.040 Uiso 1 1 calc R U . . .
H00B H 0.125018 0.632231 0.493328 0.040 Uiso 1 1 calc R U . . .
H00C H 0.142388 0.534706 0.555501 0.040 Uiso 1 1 calc R U . . .
C00C C 0.25747(19) 0.3769(6) 0.6141(4) 0.0147(12) Uani 1 1 d . . . . .
C00D C 0.2318(2) 0.8888(6) 0.7337(4) 0.0207(13) Uani 1 1 d . . . . .
H00D H 0.260259 0.873662 0.756213 0.031 Uiso 1 1 calc R U . . .
H00E H 0.213426 0.936659 0.768400 0.031 Uiso 1 1 calc R U . . .
H00F H 0.235380 0.939734 0.688388 0.031 Uiso 1 1 calc R U . . .
C00E C 0.2786(2) 0.3027(6) 0.5602(3) 0.0151(12) Uani 1 1 d . . . . .
H00G H 0.296792 0.233110 0.575256 0.018 Uiso 1 1 calc R U . . .
C00F C 0.2455(2) 0.4279(6) 0.4624(4) 0.0169(13) Uani 1 1 d . . . . .
H00H H 0.241392 0.443697 0.411230 0.020 Uiso 1 1 calc R U . . .
C00G C 0.2240(2) 0.5033(6) 0.5134(4) 0.0155(13) Uani 1 1 d . . . . .
C00H C 0.51924(19) 0.4798(6) 0.3943(3) 0.0117(11) Uani 1 1 d . . . . .
C00I C 0.2750(2) 0.8851(6) 0.5135(4) 0.0199(13) Uani 1 1 d . . . . .
H00I H 0.267516 0.791740 0.504586 0.024 Uiso 1 1 calc R U . . .
C00J C 0.4244(2) 0.8288(6) 0.3034(4) 0.0155(12) Uani 1 1 d . . . . .
C00K C 0.3917(2) 0.6290(7) 0.2427(4) 0.0227(13) Uani 1 1 d . . . . .
H00J H 0.398069 0.576986 0.286753 0.034 Uiso 1 1 calc R U . . .
H00K H 0.393498 0.573575 0.198761 0.034 Uiso 1 1 calc R U . . .
H00L H 0.362507 0.665448 0.246659 0.034 Uiso 1 1 calc R U . . .
C00L C 0.2735(2) 0.3280(7) 0.4849(4) 0.0211(14) Uani 1 1 d . . . . .
H00M H 0.288917 0.278153 0.449366 0.025 Uiso 1 1 calc R U . . .
C00M C 0.23454(19) 0.6690(6) 0.6587(3) 0.0131(11) Uani 1 1 d . . . . .
C00N C 0.5888(2) 0.7839(7) 0.3131(4) 0.0208(13) Uani 1 1 d . . . . .
H00N H 0.587009 0.822361 0.362470 0.031 Uiso 1 1 calc R U . . .
H00O H 0.605653 0.841129 0.280724 0.031 Uiso 1 1 calc R U . . .
H00P H 0.602974 0.698755 0.316168 0.031 Uiso 1 1 calc R U . . .
C00O C 0.51749(19) 0.6749(6) 0.3338(3) 0.0146(12) Uani 1 1 d . . . . .
C00P C 0.3265(2) 0.7006(7) 0.7603(4) 0.0221(14) Uani 1 1 d . . . . .
H00Q H 0.295350 0.675151 0.763422 0.027 Uiso 1 1 calc R U . . .
C00Q C 0.4705(2) 0.3008(6) 0.4215(4) 0.0187(13) Uani 1 1 d . . . . .
H00R H 0.451886 0.232861 0.405598 0.022 Uiso 1 1 calc R U . . .
C00R C 0.4519(2) 0.8941(6) 0.4245(4) 0.0162(12) Uani 1 1 d . . . . .
C00S C 0.49112(19) 0.3785(6) 0.3685(4) 0.0158(12) Uani 1 1 d . . . . .
C00T C 0.4850(2) 0.3585(7) 0.2869(4) 0.0194(13) Uani 1 1 d . . . . .
H00T H 0.480439 0.445717 0.263675 0.023 Uiso 1 1 calc R U . . .
C00U C 0.5467(2) 0.7005(7) 0.2066(4) 0.0217(14) Uani 1 1 d . . . . .
H00S H 0.564829 0.753126 0.173762 0.033 Uiso 1 1 calc R U . . .
H00U H 0.517746 0.691222 0.184914 0.033 Uiso 1 1 calc R U . . .
H00V H 0.559715 0.614360 0.212850 0.033 Uiso 1 1 calc R U . . .
C00V C 0.30194(18) 0.7960(6) 0.6372(3) 0.0122(11) Uani 1 1 d . U . . .
C00W C 0.3744(2) 0.4077(6) 0.4871(4) 0.0187(11) Uani 1 1 d . . . . .
C00X C 0.33006(19) 0.7992(6) 0.6979(3) 0.0163(12) Uani 1 1 d . . . . .
C00Y C 0.5619(2) 0.5923(7) 0.4957(4) 0.0175(13) Uani 1 1 d . . . . .
H00Y H 0.558527 0.672234 0.464798 0.021 Uiso 1 1 calc R U . . .
C00Z C 0.4638(2) 0.9146(7) 0.5646(4) 0.0245(14) Uani 1 1 d . . . . .
H00X H 0.458692 1.008610 0.566372 0.037 Uiso 1 1 calc R U . . .
H00Z H 0.484256 0.890215 0.603662 0.037 Uiso 1 1 calc R U . . .
H H 0.436434 0.868387 0.572020 0.037 Uiso 1 1 calc R U . . .
C010 C 0.5263(2) 0.2999(8) 0.2545(4) 0.0287(16) Uani 1 1 d . . . . .
H01A H 0.551197 0.353628 0.268559 0.043 Uiso 1 1 calc R U . . .
H01B H 0.523995 0.297006 0.200575 0.043 Uiso 1 1 calc R U . . .
H01C H 0.530254 0.211523 0.273644 0.043 Uiso 1 1 calc R U . . .
C011 C 0.4828(2) 0.8781(6) 0.4896(4) 0.0171(12) Uani 1 1 d . . . . .
H011 H 0.490737 0.783930 0.492045 0.020 Uiso 1 1 calc R U . . .
C012 C 0.2199(2) 0.2875(7) 0.7237(4) 0.0251(15) Uani 1 1 d . . . . .
H01D H 0.195577 0.345902 0.712991 0.038 Uiso 1 1 calc R U . . .
H01E H 0.221783 0.273128 0.777049 0.038 Uiso 1 1 calc R U . . .
H01F H 0.215234 0.204103 0.698643 0.038 Uiso 1 1 calc R U . . .
C013 C 0.42163(19) 0.9965(6) 0.4251(4) 0.0159(12) Uani 1 1 d . . . . .
H013 H 0.420412 1.053605 0.466314 0.019 Uiso 1 1 calc R U . . .
C014 C 0.5056(2) 0.4162(7) 0.5218(4) 0.0179(13) Uani 1 1 d . . . . .
H014 H 0.510246 0.428090 0.573267 0.022 Uiso 1 1 calc R U . . .
C015 C 0.4464(3) 0.2744(9) 0.2683(5) 0.0289(17) Uani 1 1 d . . . . .
H01G H 0.450759 0.186854 0.288379 0.043 Uiso 1 1 calc R U . . .
H01H H 0.443124 0.269211 0.214538 0.043 Uiso 1 1 calc R U . . .
H01I H 0.420182 0.312496 0.289854 0.043 Uiso 1 1 calc R U . . .
C016 C 0.5241(2) 0.9046(6) 0.2688(4) 0.0185(13) Uani 1 1 d . . . . .
H01J H 0.519751 0.947625 0.316485 0.028 Uiso 1 1 calc R U . . .
H01K H 0.496290 0.897335 0.243059 0.028 Uiso 1 1 calc R U . . .
H01L H 0.544234 0.955828 0.238757 0.028 Uiso 1 1 calc R U . . .
C017 C 0.5582(2) 0.6329(8) 0.5761(4) 0.0247(15) Uani 1 1 d . . . . .
H01M H 0.528132 0.656091 0.587082 0.037 Uiso 1 1 calc R U . . .
H01N H 0.576939 0.708193 0.585175 0.037 Uiso 1 1 calc R U . . .
H01O H 0.567194 0.560624 0.607885 0.037 Uiso 1 1 calc R U . . .
C018 C 0.39371(19) 1.0150(6) 0.3665(4) 0.0185(12) Uani 1 1 d . . . . .
H018 H 0.373454 1.084522 0.367721 0.022 Uiso 1 1 calc R U . . .
C019 C 0.3368(2) 0.9857(6) 0.5860(4) 0.0230(14) Uani 1 1 d . . . . .
H019 H 0.339547 1.049009 0.548029 0.028 Uiso 1 1 calc R U . . .
C01A C 0.1649(2) 0.7851(7) 0.6841(4) 0.0221(14) Uani 1 1 d . . . . .
H01P H 0.148796 0.838969 0.719268 0.033 Uiso 1 1 calc R U . . .
H01Q H 0.149512 0.702890 0.676370 0.033 Uiso 1 1 calc R U . . .
H01R H 0.167492 0.831339 0.636979 0.033 Uiso 1 1 calc R U . . .
C01B C 0.3520(2) 0.5757(7) 0.7443(4) 0.0270(15) Uani 1 1 d . . . . .
H01S H 0.342982 0.540277 0.696489 0.041 Uiso 1 1 calc R U . . .
H01T H 0.346170 0.511675 0.783172 0.041 Uiso 1 1 calc R U . . .
H01U H 0.383006 0.595315 0.743090 0.041 Uiso 1 1 calc R U . . .
C01C C 0.4180(2) 0.8120(8) 0.1629(4) 0.0280(15) Uani 1 1 d . . . . .
H01V H 0.387572 0.837936 0.158583 0.042 Uiso 1 1 calc R U . . .
H01W H 0.425535 0.754086 0.121840 0.042 Uiso 1 1 calc R U . . .
H01X H 0.436429 0.889504 0.161267 0.042 Uiso 1 1 calc R U . . .
C01D C 0.2324(2) 0.9569(7) 0.5285(5) 0.0292(17) Uani 1 1 d . . . . .
H01Y H 0.238422 1.048983 0.538043 0.044 Uiso 1 1 calc R U . . .
HA H 0.218103 0.918543 0.571585 0.044 Uiso 1 1 calc R U . . .
HB H 0.213405 0.949195 0.485328 0.044 Uiso 1 1 calc R U . . .
C01E C 0.3871(2) 0.4667(7) 0.5562(4) 0.0194(14) Uani 1 1 d . . . . .
C01F C 0.4250(2) 0.7406(7) 0.2363(4) 0.0182(13) Uani 1 1 d . . . . .
H01 H 0.454303 0.699679 0.234081 0.022 Uiso 1 1 calc R U . . .
C01G C 0.3951(2) 0.9330(6) 0.3062(4) 0.0207(13) Uani 1 1 d . . . . .
H1 H 0.375878 0.947303 0.266037 0.025 Uiso 1 1 calc R U . . .
C01H C 0.3621(2) 0.4861(7) 0.4244(4) 0.0168(12) Uani 1 1 d . . . . .
C01I C 0.2948(2) 0.9374(7) 0.4422(4) 0.0263(15) Uani 1 1 d . . . . .
H3 H 0.275765 0.916295 0.400532 0.039 Uiso 1 1 calc R U . . .
HC H 0.323205 0.897534 0.434404 0.039 Uiso 1 1 calc R U . . .
HD H 0.297999 1.032040 0.445846 0.039 Uiso 1 1 calc R U . . .
C01J C 0.3587(2) 0.6267(7) 0.4335(4) 0.0215(14) Uani 1 1 d . . . . .
C01K C 0.1919(2) 0.6098(7) 0.4904(4) 0.0184(13) Uani 1 1 d . . . . .
H5 H 0.196851 0.686333 0.523442 0.022 Uiso 1 1 calc R U . . .
C01L C 0.3762(2) 0.6855(5) 0.4993(4) 0.0169(11) Uani 1 1 d . . . . .
C01M C 0.4766(2) 0.3207(6) 0.4973(4) 0.0174(13) Uani 1 1 d . . . . .
H7 H 0.461076 0.269520 0.532058 0.021 Uiso 1 1 calc R U . . .
C01N C 0.3612(2) 0.8981(7) 0.7018(4) 0.0256(15) Uani 1 1 d . . . . .
H8 H 0.380336 0.902187 0.742767 0.031 Uiso 1 1 calc R U . . .
C01O C 0.2049(2) 0.6811(7) 0.7868(4) 0.0211(14) Uani 1 1 d . . . . .
H9 H 0.233177 0.669222 0.810390 0.032 Uiso 1 1 calc R U . . .
HE H 0.192144 0.595934 0.776052 0.032 Uiso 1 1 calc R U . . .
HF H 0.185756 0.729533 0.820081 0.032 Uiso 1 1 calc R U . . .
C01P C 0.3640(2) 0.9907(7) 0.6456(4) 0.0265(16) Uani 1 1 d . . . . .
H10 H 0.385037 1.057919 0.648796 0.032 Uiso 1 1 calc R U . . .
C01Q C 0.3050(2) 0.8890(6) 0.5797(4) 0.0194(13) Uani 1 1 d . . . . .
C01R C 0.5430(2) 0.7672(6) 0.2815(4) 0.0144(13) Uani 1 1 d . . . . .
C01S C 0.5246(2) 0.9541(8) 0.4773(5) 0.0277(18) Uani 1 1 d . . . . .
H11 H 0.538562 0.924070 0.431800 0.042 Uiso 1 1 calc R U . . .
HG H 0.544178 0.939887 0.519177 0.042 Uiso 1 1 calc R U . . .
HH H 0.518018 1.047024 0.473145 0.042 Uiso 1 1 calc R U . . .
C01T C 0.2621(2) 0.3491(6) 0.6959(4) 0.0172(12) Uani 1 1 d . . . . .
H12 H 0.266162 0.433980 0.722031 0.021 Uiso 1 1 calc R U . . .
C01U C 0.3005(3) 0.2619(7) 0.7148(5) 0.0245(16) Uani 1 1 d . . . . .
H13 H 0.295189 0.174026 0.695854 0.037 Uiso 1 1 calc R U . . .
HI H 0.304116 0.258374 0.768541 0.037 Uiso 1 1 calc R U . . .
HJ H 0.326829 0.297132 0.692236 0.037 Uiso 1 1 calc R U . . .
C01V C 0.1973(2) 0.6561(8) 0.4115(4) 0.0263(15) Uani 1 1 d . . . . .
H14 H 0.191489 0.583901 0.377575 0.039 Uiso 1 1 calc R U . . .
HK H 0.226956 0.687275 0.404137 0.039 Uiso 1 1 calc R U . . .
HL H 0.176890 0.727072 0.401740 0.039 Uiso 1 1 calc R U . . .
C01W C 0.6071(2) 0.5353(8) 0.4796(5) 0.0277(16) Uani 1 1 d . . . . .
H15 H 0.610832 0.454331 0.507436 0.042 Uiso 1 1 calc R U . . .
HM H 0.629328 0.597942 0.494471 0.042 Uiso 1 1 calc R U . . .
HN H 0.609741 0.517341 0.426661 0.042 Uiso 1 1 calc R U . . .
C01X C 0.3939(2) 0.6082(7) 0.5578(3) 0.0164(13) Uani 1 1 d D . . . .
C01Y C 0.3390(3) 0.7526(9) 0.8362(4) 0.0359(18) Uani 1 1 d . . . . .
H17 H 0.370455 0.764530 0.838495 0.054 Uiso 1 1 calc R U . . .
HO H 0.329999 0.690374 0.874198 0.054 Uiso 1 1 calc R U . . .
HP H 0.324601 0.836172 0.844626 0.054 Uiso 1 1 calc R U . . .
H2 H 0.354(3) 0.450(7) 0.389(5) 0.010(19) Uiso 1 1 d . . . . .
H6 H 0.379(2) 0.774(6) 0.503(4) 0.003(14) Uiso 1 1 d . . . . .
H00W H 0.376(3) 0.317(7) 0.481(5) 0.021(18) Uiso 1 1 d . . . . .
H4 H 0.351(2) 0.674(7) 0.396(4) 0.011(17) Uiso 1 1 d . . . . .
H16 H 0.398(2) 0.649(7) 0.603(2) 0.019(19) Uiso 1 1 d D . . . .
H01Z H 0.400(3) 0.422(9) 0.595(5) 0.03(2) Uiso 1 1 d . . . . .

loop_
_atom_site_aniso_label
_atom_site_aniso_U_11
_atom_site_aniso_U_22
_atom_site_aniso_U_33
_atom_site_aniso_U_23
_atom_site_aniso_U_13
_atom_site_aniso_U_12
Tb01 0.01275(16) 0.01448(16) 0.01359(17) -0.00062(19) 0.00245(14) -0.00064(12)
Tb02 0.01323(16) 0.01493(17) 0.01506(18) 0.00159(19) 0.00319(13) 0.00054(12)
N003 0.013(2) 0.015(2) 0.015(3) -0.001(2) 0.0041(19) -0.0009(18)
C004 0.013(2) 0.012(3) 0.013(3) 0.003(2) 0.001(2) -0.001(2)
N005 0.010(2) 0.015(2) 0.014(2) -0.001(2) 0.0001(19) -0.0019(18)
N006 0.014(2) 0.014(2) 0.014(2) 0.0001(19) 0.0014(19) 0.0006(19)
C007 0.015(3) 0.017(3) 0.018(3) -0.007(2) 0.001(2) -0.001(2)
N008 0.013(2) 0.014(2) 0.014(3) -0.003(2) 0.0036(19) -0.0002(18)
C009 0.011(3) 0.018(3) 0.013(3) 0.001(2) 0.001(2) 0.004(2)
C00A 0.008(3) 0.016(3) 0.015(3) -0.002(3) 0.005(2) -0.003(2)
C00B 0.017(3) 0.034(4) 0.028(4) 0.006(3) -0.004(3) 0.000(3)
C00C 0.015(3) 0.015(3) 0.014(3) -0.003(2) 0.000(2) -0.002(2)
C00D 0.021(3) 0.017(3) 0.025(3) -0.008(3) 0.004(2) -0.001(2)
C00E 0.021(3) 0.014(3) 0.010(3) 0.005(2) 0.003(2) 0.002(2)
C00F 0.015(3) 0.021(3) 0.014(3) 0.000(3) -0.002(2) -0.003(2)
C00G 0.014(3) 0.015(3) 0.018(3) 0.002(2) -0.001(2) -0.004(2)
C00H 0.012(3) 0.011(3) 0.011(3) -0.001(2) 0.004(2) 0.004(2)
C00I 0.022(3) 0.014(3) 0.024(3) 0.000(2) 0.007(2) -0.002(2)
C00J 0.016(3) 0.013(3) 0.017(3) 0.002(2) 0.003(2) -0.003(2)
C00K 0.025(3) 0.021(3) 0.022(3) -0.005(3) 0.003(3) 0.000(3)
C00L 0.019(3) 0.017(3) 0.028(4) -0.003(3) 0.004(3) -0.005(2)
C00M 0.013(3) 0.015(3) 0.011(3) 0.000(2) 0.000(2) -0.001(2)
C00N 0.020(3) 0.019(3) 0.023(3) 0.003(3) 0.001(3) 0.000(3)
C00O 0.016(3) 0.014(3) 0.014(3) -0.004(2) 0.000(2) -0.002(2)
C00P 0.018(3) 0.031(4) 0.017(3) -0.003(3) -0.003(2) 0.004(3)
C00Q 0.019(3) 0.010(3) 0.027(4) 0.003(2) 0.000(3) 0.000(2)
C00R 0.017(3) 0.014(3) 0.018(3) 0.002(2) 0.004(2) 0.001(2)
C00S 0.014(3) 0.014(3) 0.019(3) -0.002(2) 0.004(2) 0.001(2)
C00T 0.021(3) 0.018(3) 0.018(3) 0.000(3) 0.005(2) -0.002(2)
C00U 0.025(3) 0.026(3) 0.015(3) 0.000(3) 0.008(3) -0.007(3)
C00V 0.0130(15) 0.0123(15) 0.0114(16) -0.0024(12) 0.0016(12) 0.0000(12)
C00W 0.020(3) 0.015(3) 0.021(3) -0.003(3) 0.002(2) 0.000(3)
C00X 0.014(3) 0.022(3) 0.013(3) -0.010(2) 0.001(2) 0.000(2)
C00Y 0.017(3) 0.021(3) 0.014(3) 0.004(2) 0.000(2) 0.003(2)
C00Z 0.030(4) 0.026(3) 0.017(3) 0.001(3) -0.001(3) 0.001(3)
C010 0.032(4) 0.031(4) 0.023(4) -0.012(3) 0.004(3) -0.003(3)
C011 0.022(3) 0.012(3) 0.017(3) -0.002(2) -0.004(2) 0.002(2)
C012 0.027(3) 0.024(3) 0.025(4) 0.011(3) 0.007(3) -0.003(3)
C013 0.018(3) 0.010(3) 0.019(3) -0.001(2) 0.002(2) 0.000(2)
C014 0.019(3) 0.021(3) 0.014(3) 0.003(3) 0.001(2) 0.004(2)
C015 0.027(4) 0.040(4) 0.020(4) 0.002(3) -0.001(3) -0.011(3)
C016 0.020(3) 0.017(3) 0.018(3) 0.001(2) 0.003(2) -0.003(2)
C017 0.024(3) 0.031(4) 0.020(3) 0.001(3) -0.007(3) -0.002(3)
C018 0.015(3) 0.015(3) 0.025(3) 0.003(3) 0.002(2) 0.004(2)
C019 0.022(3) 0.012(3) 0.034(4) -0.003(3) 0.011(3) -0.003(2)
C01A 0.020(3) 0.018(3) 0.028(4) -0.002(3) 0.003(3) 0.005(3)
C01B 0.025(3) 0.030(4) 0.026(4) -0.003(3) 0.000(3) 0.003(3)
C01C 0.031(4) 0.035(4) 0.017(3) 0.000(3) 0.000(3) -0.003(3)
C01D 0.019(3) 0.034(4) 0.035(4) 0.004(3) 0.004(3) 0.001(3)
C01E 0.021(3) 0.020(3) 0.016(4) 0.007(3) 0.004(2) 0.003(2)
C01F 0.015(3) 0.024(3) 0.015(3) 0.000(3) 0.000(2) -0.002(2)
C01G 0.019(3) 0.017(3) 0.027(4) 0.006(3) -0.003(3) 0.000(2)
C01H 0.020(3) 0.020(3) 0.010(3) 0.001(3) 0.001(2) -0.004(2)
C01I 0.029(4) 0.024(3) 0.025(4) 0.002(3) 0.008(3) 0.002(3)
C01J 0.020(3) 0.021(3) 0.023(4) 0.004(3) 0.003(2) 0.003(2)
C01K 0.013(3) 0.020(3) 0.022(3) 0.004(3) -0.005(2) 0.001(2)
C01L 0.020(3) 0.012(3) 0.018(3) -0.005(3) 0.002(2) 0.000(3)
C01M 0.020(3) 0.016(3) 0.016(3) 0.003(2) 0.004(2) 0.000(2)
C01N 0.017(3) 0.027(3) 0.032(4) -0.011(3) 0.001(3) -0.003(3)
C01O 0.026(3) 0.022(3) 0.015(3) -0.003(3) 0.007(3) -0.004(3)
C01P 0.017(3) 0.023(3) 0.040(4) -0.016(3) 0.008(3) -0.002(3)
C01Q 0.014(3) 0.016(3) 0.028(4) -0.004(3) 0.005(2) -0.001(2)
C01R 0.017(3) 0.014(3) 0.012(3) -0.001(2) 0.004(2) -0.001(2)
C01S 0.018(3) 0.040(5) 0.025(4) -0.005(3) 0.000(3) 0.002(3)
C01T 0.022(3) 0.015(3) 0.015(3) 0.006(2) 0.002(2) 0.003(2)
C01U 0.030(4) 0.026(4) 0.018(4) 0.008(3) 0.000(3) 0.009(3)
C01V 0.028(4) 0.029(4) 0.022(4) 0.004(3) -0.005(3) 0.000(3)
C01W 0.013(3) 0.037(4) 0.034(4) -0.001(3) -0.001(3) 0.001(3)
C01X 0.014(3) 0.025(3) 0.010(3) 0.001(2) 0.002(2) -0.001(2)
C01Y 0.036(4) 0.049(5) 0.022(4) -0.011(4) -0.006(3) 0.008(4)

_geom_special_details            
;
 All esds (except the esd in the dihedral angle between two l.s. planes)
 are estimated using the full covariance matrix.  The cell esds are taken
 into account individually in the estimation of esds in distances, angles
 and torsion angles; correlations between esds in cell parameters are only
 used when they are defined by crystal symmetry.  An approximate (isotropic)
 treatment of cell esds is used for estimating esds involving l.s. planes.
;

loop_
_geom_bond_atom_site_label_1
_geom_bond_atom_site_label_2
_geom_bond_distance
_geom_bond_site_symmetry_2
_geom_bond_publ_flag
Tb01 C01J 2.451(7) . ?
Tb01 C01E 2.451(7) . ?
Tb01 C01L 2.469(7) . ?
Tb01 N005 2.482(5) . ?
Tb01 C00W 2.543(7) . ?
Tb01 C01X 2.576(6) . ?
Tb01 C01H 2.603(7) . ?
Tb01 C00L 2.766(7) . ?
Tb01 C00F 2.797(6) . ?
Tb01 C00E 2.805(6) . ?
Tb01 C00A 2.827(6) . ?
Tb01 C00G 2.845(6) . ?
Tb02 N006 2.447(5) . ?
Tb02 C01X 2.457(6) . ?
Tb02 C01H 2.458(7) . ?
Tb02 C01L 2.516(7) . ?
Tb02 C00W 2.531(7) . ?
Tb02 C01J 2.569(7) . ?
Tb02 C01E 2.631(7) . ?
Tb02 C01M 2.795(7) . ?
Tb02 C00Q 2.806(6) . ?
Tb02 C00H 2.812(6) . ?
Tb02 C00S 2.829(6) . ?
Tb02 C014 2.845(6) . ?
N003 C00O 1.315(8) . ?
N003 C00H 1.395(8) . ?
C004 C00R 1.405(9) . ?
C004 C00J 1.414(9) . ?
C004 N006 1.426(7) . ?
N005 C00M 1.360(8) . ?
N005 C00V 1.427(8) . ?
N006 C00O 1.366(8) . ?
C007 C01O 1.525(10) . ?
C007 C01A 1.544(10) . ?
C007 C00D 1.544(9) . ?
C007 C00M 1.553(9) . ?
N008 C00M 1.325(8) . ?
N008 C00A 1.392(8) . ?
C009 C014 1.412(9) . ?
C009 C00H 1.417(9) . ?
C009 C00Y 1.518(9) . ?
C00A C00G 1.424(10) . ?
C00A C00C 1.425(9) . ?
C00B C01K 1.537(9) . ?
C00B H00A 0.9800 . ?
C00B H00B 0.9800 . ?
C00B H00C 0.9800 . ?
C00C C00E 1.400(9) . ?
C00C C01T 1.516(9) . ?
C00D H00D 0.9800 . ?
C00D H00E 0.9800 . ?
C00D H00F 0.9800 . ?
C00E C00L 1.397(10) . ?
C00E H00G 0.9500 . ?
C00F C00G 1.378(10) . ?
C00F C00L 1.403(10) . ?
C00F H00H 0.9500 . ?
C00G C01K 1.534(9) . ?
C00H C00S 1.434(9) . ?
C00I C01Q 1.518(10) . ?
C00I C01I 1.527(9) . ?
C00I C01D 1.532(9) . ?
C00I H00I 1.0000 . ?
C00J C01G 1.404(9) . ?
C00J C01F 1.517(9) . ?
C00K C01F 1.544(9) . ?
C00K H00J 0.9800 . ?
C00K H00K 0.9800 . ?
C00K H00L 0.9800 . ?
C00L H00M 0.9500 . ?
C00N C01R 1.535(10) . ?
C00N H00N 0.9800 . ?
C00N H00O 0.9800 . ?
C00N H00P 0.9800 . ?
C00O C01R 1.556(9) . ?
C00P C00X 1.522(10) . ?
C00P C01Y 1.523(10) . ?
C00P C01B 1.533(10) . ?
C00P H00Q 1.0000 . ?
C00Q C01M 1.400(10) . ?
C00Q C00S 1.402(9) . ?
C00Q H00R 0.9500 . ?
C00R C013 1.409(9) . ?
C00R C011 1.524(9) . ?
C00S C00T 1.505(9) . ?
C00T C015 1.511(10) . ?
C00T C010 1.529(10) . ?
C00T H00T 1.0000 . ?
C00U C01R 1.524(9) . ?
C00U H00S 0.9800 . ?
C00U H00U 0.9800 . ?
C00U H00V 0.9800 . ?
C00V C00X 1.402(8) . ?
C00V C01Q 1.416(9) . ?
C00W C01H 1.443(10) . ?
C00W C01E 1.445(10) . ?
C00W H00W 0.95(7) . ?
C00X C01N 1.400(9) . ?
C00Y C017 1.519(10) . ?
C00Y C01W 1.540(9) . ?
C00Y H00Y 1.0000 . ?
C00Z C011 1.526(9) . ?
C00Z H00X 0.9800 . ?
C00Z H00Z 0.9800 . ?
C00Z H 0.9800 . ?
C010 H01A 0.9800 . ?
C010 H01B 0.9800 . ?
C010 H01C 0.9800 . ?
C011 C01S 1.527(10) . ?
C011 H011 1.0000 . ?
C012 C01T 1.537(9) . ?
C012 H01D 0.9800 . ?
C012 H01E 0.9800 . ?
C012 H01F 0.9800 . ?
C013 C018 1.381(9) . ?
C013 H013 0.9500 . ?
C014 C01M 1.402(10) . ?
C014 H014 0.9500 . ?
C015 H01G 0.9800 . ?
C015 H01H 0.9800 . ?
C015 H01I 0.9800 . ?
C016 C01R 1.545(9) . ?
C016 H01J 0.9800 . ?
C016 H01K 0.9800 . ?
C016 H01L 0.9800 . ?
C017 H01M 0.9800 . ?
C017 H01N 0.9800 . ?
C017 H01O 0.9800 . ?
C018 C01G 1.380(10) . ?
C018 H018 0.9500 . ?
C019 C01P 1.370(11) . ?
C019 C01Q 1.402(9) . ?
C019 H019 0.9500 . ?
C01A H01P 0.9800 . ?
C01A H01Q 0.9800 . ?
C01A H01R 0.9800 . ?
C01B H01S 0.9800 . ?
C01B H01T 0.9800 . ?
C01B H01U 0.9800 . ?
C01C C01F 1.534(10) . ?
C01C H01V 0.9800 . ?
C01C H01W 0.9800 . ?
C01C H01X 0.9800 . ?
C01D H01Y 0.9800 . ?
C01D HA 0.9800 . ?
C01D HB 0.9800 . ?
C01E C01X 1.470(10) . ?
C01E H01Z 0.92(10) . ?
C01F H01 1.0000 . ?
C01G H1 0.9500 . ?
C01H C01J 1.459(10) . ?
C01H H2 0.78(9) . ?
C01I H3 0.9800 . ?
C01I HC 0.9800 . ?
C01I HD 0.9800 . ?
C01J C01L 1.443(10) . ?
C01J H4 0.87(8) . ?
C01K C01V 1.516(10) . ?
C01K H5 1.0000 . ?
C01L C01X 1.432(9) . ?
C01L H6 0.92(6) . ?
C01M H7 0.9500 . ?
C01N C01P 1.397(12) . ?
C01N H8 0.9500 . ?
C01O H9 0.9800 . ?
C01O HE 0.9800 . ?
C01O HF 0.9800 . ?
C01P H10 0.9500 . ?
C01S H11 0.9800 . ?
C01S HG 0.9800 . ?
C01S HH 0.9800 . ?
C01T C01U 1.525(10) . ?
C01T H12 1.0000 . ?
C01U H13 0.9800 . ?
C01U HI 0.9800 . ?
C01U HJ 0.9800 . ?
C01V H14 0.9800 . ?
C01V HK 0.9800 . ?
C01V HL 0.9800 . ?
C01W H15 0.9800 . ?
C01W HM 0.9800 . ?
C01W HN 0.9800 . ?
C01X H16 0.92(3) . ?
C01Y H17 0.9800 . ?
C01Y HO 0.9800 . ?
C01Y HP 0.9800 . ?

loop_
_geom_angle_atom_site_label_1
_geom_angle_atom_site_label_2
_geom_angle_atom_site_label_3
_geom_angle
_geom_angle_site_symmetry_1
_geom_angle_site_symmetry_3
_geom_angle_publ_flag
C01J Tb01 C01E 72.6(2) . . ?
C01J Tb01 C01L 34.1(2) . . ?
C01E Tb01 C01L 61.0(2) . . ?
C01J Tb01 N005 126.9(2) . . ?
C01E Tb01 N005 124.2(2) . . ?
C01L Tb01 N005 104.39(18) . . ?
C01J Tb01 C00W 60.0(2) . . ?
C01E Tb01 C00W 33.6(2) . . ?
C01L Tb01 C00W 69.7(2) . . ?
N005 Tb01 C00W 157.5(2) . . ?
C01J Tb01 C01X 59.8(2) . . ?
C01E Tb01 C01X 33.9(2) . . ?
C01L Tb01 C01X 32.9(2) . . ?
N005 Tb01 C01X 104.39(18) . . ?
C00W Tb01 C01X 58.5(2) . . ?
C01J Tb01 C01H 33.4(2) . . ?
C01E Tb01 C01H 59.6(2) . . ?
C01L Tb01 C01H 58.9(2) . . ?
N005 Tb01 C01H 160.2(2) . . ?
C00W Tb01 C01H 32.5(2) . . ?
C01X Tb01 C01H 67.9(2) . . ?
C01J Tb01 C00L 105.2(2) . . ?
C01E Tb01 C00L 99.9(2) . . ?
C01L Tb01 C00L 136.4(2) . . ?
N005 Tb01 C00L 117.86(19) . . ?
C00W Tb01 C00L 74.6(2) . . ?
C01X Tb01 C00L 132.2(2) . . ?
C01H Tb01 C00L 77.5(2) . . ?
C01J Tb01 C00F 101.9(2) . . ?
C01E Tb01 C00F 127.4(2) . . ?
C01L Tb01 C00F 135.4(2) . . ?
N005 Tb01 C00F 101.32(18) . . ?
C00W Tb01 C00F 97.3(2) . . ?
C01X Tb01 C00F 154.1(2) . . ?
C01H Tb01 C00F 86.8(2) . . ?
C00L Tb01 C00F 29.2(2) . . ?
C01J Tb01 C00E 128.8(2) . . ?
C01E Tb01 C00E 90.9(2) . . ?
C01L Tb01 C00E 148.75(19) . . ?
N005 Tb01 C00E 102.78(17) . . ?
C00W Tb01 C00E 79.3(2) . . ?
C01X Tb01 C00E 123.9(2) . . ?
C01H Tb01 C00E 96.3(2) . . ?
C00L Tb01 C00E 29.0(2) . . ?
C00F Tb01 C00E 51.08(18) . . ?
C01J Tb01 C00A 148.7(2) . . ?
C01E Tb01 C00A 134.2(2) . . ?
C01L Tb01 C00A 160.22(19) . . ?
N005 Tb01 C00A 57.65(17) . . ?
C00W Tb01 C00A 130.1(2) . . ?
C01X Tb01 C00A 151.06(19) . . ?
C01H Tb01 C00A 136.39(19) . . ?
C00L Tb01 C00A 60.24(19) . . ?
C00F Tb01 C00A 51.03(19) . . ?
C00E Tb01 C00A 50.93(18) . . ?
C01J Tb01 C00G 119.7(2) . . ?
C01E Tb01 C00G 149.5(2) . . ?
C01L Tb01 C00G 144.9(2) . . ?
N005 Tb01 C00G 73.06(18) . . ?
C00W Tb01 C00G 124.6(2) . . ?
C01X Tb01 C00G 176.6(2) . . ?
C01H Tb01 C00G 113.7(2) . . ?
C00L Tb01 C00G 51.1(2) . . ?
C00F Tb01 C00G 28.3(2) . . ?
C00E Tb01 C00G 59.31(18) . . ?
C00A Tb01 C00G 29.1(2) . . ?
N006 Tb02 C01X 128.1(2) . . ?
N006 Tb02 C01H 123.3(2) . . ?
C01X Tb02 C01H 72.2(2) . . ?
N006 Tb02 C01L 105.84(19) . . ?
C01X Tb02 C01L 33.5(2) . . ?
C01H Tb02 C01L 60.3(2) . . ?
N006 Tb02 C00W 156.4(2) . . ?
C01X Tb02 C00W 60.1(2) . . ?
C01H Tb02 C00W 33.6(2) . . ?
C01L Tb02 C00W 69.2(2) . . ?
N006 Tb02 C01J 104.05(19) . . ?
C01X Tb02 C01J 59.8(2) . . ?
C01H Tb02 C01J 33.6(2) . . ?
C01L Tb02 C01J 33.0(2) . . ?
C00W Tb02 C01J 58.7(2) . . ?
N006 Tb02 C01E 161.5(2) . . ?
C01X Tb02 C01E 33.4(2) . . ?
C01H Tb02 C01E 59.2(2) . . ?
C01L Tb02 C01E 58.0(2) . . ?
C00W Tb02 C01E 32.4(2) . . ?
C01J Tb02 C01E 67.8(2) . . ?
N006 Tb02 C01M 118.32(18) . . ?
C01X Tb02 C01M 100.9(2) . . ?
C01H Tb02 C01M 103.9(2) . . ?
C01L Tb02 C01M 132.7(2) . . ?
C00W Tb02 C01M 76.0(2) . . ?
C01J Tb02 C01M 134.7(2) . . ?
C01E Tb02 C01M 75.4(2) . . ?
N006 Tb02 C00Q 105.03(18) . . ?
C01X Tb02 C00Q 124.2(2) . . ?
C01H Tb02 C00Q 93.9(2) . . ?
C01L Tb02 C00Q 147.5(2) . . ?
C00W Tb02 C00Q 78.4(2) . . ?
C01J Tb02 C00Q 127.3(2) . . ?
C01E Tb02 C00Q 92.7(2) . . ?
C01M Tb02 C00Q 29.0(2) . . ?
N006 Tb02 C00H 58.42(18) . . ?
C01X Tb02 C00H 146.71(19) . . ?
C01H Tb02 C00H 135.9(2) . . ?
C01L Tb02 C00H 160.99(19) . . ?
C00W Tb02 C00H 129.6(2) . . ?
C01J Tb02 C00H 153.0(2) . . ?
C01E Tb02 C00H 134.95(19) . . ?
C01M Tb02 C00H 60.14(18) . . ?
C00Q Tb02 C00H 51.21(18) . . ?
N006 Tb02 C00S 76.42(18) . . ?
C01X Tb02 C00S 152.2(2) . . ?
C01H Tb02 C00S 107.1(2) . . ?
C01L Tb02 C00S 166.5(2) . . ?
C00W Tb02 C00S 103.29(19) . . ?
C01J Tb02 C00S 133.6(2) . . ?
C01E Tb02 C00S 121.5(2) . . ?
C01M Tb02 C00S 51.62(19) . . ?
C00Q Tb02 C00S 28.80(19) . . ?
C00H Tb02 C00S 29.46(18) . . ?
N006 Tb02 C014 100.65(18) . . ?
C01X Tb02 C014 98.6(2) . . ?
C01H Tb02 C014 130.9(2) . . ?
C01L Tb02 C014 131.0(2) . . ?
C00W Tb02 C014 99.3(2) . . ?
C01J Tb02 C014 154.2(2) . . ?
C01E Tb02 C014 86.4(2) . . ?
C01M Tb02 C014 28.8(2) . . ?
C00Q Tb02 C014 50.8(2) . . ?
C00H Tb02 C014 51.04(18) . . ?
C00S Tb02 C014 60.06(19) . . ?
C00O N003 C00H 115.0(5) . . ?
C00R C004 C00J 120.4(5) . . ?
C00R C004 N006 118.3(5) . . ?
C00J C004 N006 120.6(5) . . ?
C00M N005 C00V 126.4(5) . . ?
C00M N005 Tb01 130.3(4) . . ?
C00V N005 Tb01 103.3(3) . . ?
C00O N006 C004 125.8(5) . . ?
C00O N006 Tb02 129.7(4) . . ?
C004 N006 Tb02 104.5(3) . . ?
C01O C007 C01A 107.5(6) . . ?
C01O C007 C00D 108.1(6) . . ?
C01A C007 C00D 107.7(5) . . ?
C01O C007 C00M 108.5(5) . . ?
C01A C007 C00M 107.8(6) . . ?
C00D C007 C00M 116.8(6) . . ?
C00M N008 C00A 114.8(5) . . ?
C014 C009 C00H 118.9(6) . . ?
C014 C009 C00Y 121.3(6) . . ?
C00H C009 C00Y 119.8(6) . . ?
C014 C009 Tb02 74.1(4) . . ?
C00H C009 Tb02 72.7(3) . . ?
C00Y C009 Tb02 125.4(4) . . ?
N008 C00A C00G 120.3(6) . . ?
N008 C00A C00C 119.8(6) . . ?
C00G C00A C00C 120.0(6) . . ?
N008 C00A Tb01 117.9(4) . . ?
C00G C00A Tb01 76.2(4) . . ?
C00C C00A Tb01 76.9(3) . . ?
C01K C00B H00A 109.5 . . ?
C01K C00B H00B 109.5 . . ?
H00A C00B H00B 109.5 . . ?
C01K C00B H00C 109.5 . . ?
H00A C00B H00C 109.5 . . ?
H00B C00B H00C 109.5 . . ?
C00E C00C C00A 118.0(6) . . ?
C00E C00C C01T 122.3(6) . . ?
C00A C00C C01T 119.7(6) . . ?
C00E C00C Tb01 73.4(4) . . ?
C00A C00C Tb01 74.1(3) . . ?
C01T C00C Tb01 122.7(4) . . ?
C007 C00D H00D 109.5 . . ?
C007 C00D H00E 109.5 . . ?
H00D C00D H00E 109.5 . . ?
C007 C00D H00F 109.5 . . ?
H00D C00D H00F 109.5 . . ?
H00E C00D H00F 109.5 . . ?
C00C C00E C00L 121.8(6) . . ?
C00C C00E Tb01 78.0(4) . . ?
C00L C00E Tb01 73.9(4) . . ?
C00C C00E H00G 119.1 . . ?
C00L C00E H00G 119.1 . . ?
Tb01 C00E H00G 119.9 . . ?
C00G C00F C00L 121.0(6) . . ?
C00G C00F Tb01 77.8(4) . . ?
C00L C00F Tb01 74.2(4) . . ?
C00G C00F H00H 119.5 . . ?
C00L C00F H00H 119.5 . . ?
Tb01 C00F H00H 119.4 . . ?
C00F C00G C00A 119.7(6) . . ?
C00F C00G C01K 122.1(6) . . ?
C00A C00G C01K 118.1(6) . . ?
C00F C00G Tb01 73.9(4) . . ?
C00A C00G Tb01 74.8(3) . . ?
C01K C00G Tb01 123.2(4) . . ?
N003 C00H C009 119.0(6) . . ?
N003 C00H C00S 120.1(6) . . ?
C009 C00H C00S 120.9(6) . . ?
N003 C00H Tb02 116.7(4) . . ?
C009 C00H Tb02 78.6(3) . . ?
C00S C00H Tb02 75.9(3) . . ?
C01Q C00I C01I 114.5(6) . . ?
C01Q C00I C01D 111.9(6) . . ?
C01I C00I C01D 108.9(6) . . ?
C01Q C00I H00I 107.1 . . ?
C01I C00I H00I 107.1 . . ?
C01D C00I H00I 107.1 . . ?
C01G C00J C004 118.7(6) . . ?
C01G C00J C01F 119.5(6) . . ?
C004 C00J C01F 121.8(6) . . ?
C01F C00K H00J 109.5 . . ?
C01F C00K H00K 109.5 . . ?
H00J C00K H00K 109.5 . . ?
C01F C00K H00L 109.5 . . ?
H00J C00K H00L 109.5 . . ?
H00K C00K H00L 109.5 . . ?
C00E C00L C00F 119.2(7) . . ?
C00E C00L Tb01 77.1(4) . . ?
C00F C00L Tb01 76.6(4) . . ?
C00E C00L H00M 120.4 . . ?
C00F C00L H00M 120.4 . . ?
Tb01 C00L H00M 116.8 . . ?
N008 C00M N005 119.4(6) . . ?
N008 C00M C007 111.8(5) . . ?
N005 C00M C007 128.9(5) . . ?
C01R C00N H00N 109.5 . . ?
C01R C00N H00O 109.5 . . ?
H00N C00N H00O 109.5 . . ?
C01R C00N H00P 109.5 . . ?
H00N C00N H00P 109.5 . . ?
H00O C00N H00P 109.5 . . ?
N003 C00O N006 119.8(6) . . ?
N003 C00O C01R 111.1(5) . . ?
N006 C00O C01R 129.1(6) . . ?
C00X C00P C01Y 114.7(7) . . ?
C00X C00P C01B 112.4(6) . . ?
C01Y C00P C01B 109.5(6) . . ?
C00X C00P H00Q 106.5 . . ?
C01Y C00P H00Q 106.5 . . ?
C01B C00P H00Q 106.5 . . ?
C01M C00Q C00S 121.8(6) . . ?
C01M C00Q Tb02 75.1(4) . . ?
C00S C00Q Tb02 76.5(4) . . ?
C01M C00Q H00R 119.1 . . ?
C00S C00Q H00R 119.1 . . ?
Tb02 C00Q H00R 120.3 . . ?
C004 C00R C013 118.8(6) . . ?
C004 C00R C011 121.9(5) . . ?
C013 C00R C011 119.3(6) . . ?
C00Q C00S C00H 117.8(6) . . ?
C00Q C00S C00T 122.5(6) . . ?
C00H C00S C00T 119.7(6) . . ?
C00Q C00S Tb02 74.7(4) . . ?
C00H C00S Tb02 74.6(3) . . ?
C00T C00S Tb02 121.1(4) . . ?
C00S C00T C015 113.4(6) . . ?
C00S C00T C010 109.0(6) . . ?
C015 C00T C010 110.4(6) . . ?
C00S C00T H00T 108.0 . . ?
C015 C00T H00T 108.0 . . ?
C010 C00T H00T 108.0 . . ?
C01R C00U H00S 109.5 . . ?
C01R C00U H00U 109.5 . . ?
H00S C00U H00U 109.5 . . ?
C01R C00U H00V 109.5 . . ?
H00S C00U H00V 109.5 . . ?
H00U C00U H00V 109.5 . . ?
C00X C00V C01Q 121.3(6) . . ?
C00X C00V N005 120.2(5) . . ?
C01Q C00V N005 117.9(5) . . ?
C01H C00W C01E 121.3(5) . . ?
C01H C00W Tb02 70.4(4) . . ?
C01E C00W Tb02 77.6(4) . . ?
C01H C00W Tb01 76.0(4) . . ?
C01E C00W Tb01 69.7(4) . . ?
Tb02 C00W Tb01 109.1(2) . . ?
C01H C00W H00W 118(5) . . ?
C01E C00W H00W 120(5) . . ?
Tb02 C00W H00W 120(5) . . ?
Tb01 C00W H00W 131(5) . . ?
C01N C00X C00V 118.8(6) . . ?
C01N C00X C00P 119.7(6) . . ?
C00V C00X C00P 121.5(6) . . ?
C009 C00Y C017 114.6(6) . . ?
C009 C00Y C01W 108.4(6) . . ?
C017 C00Y C01W 110.8(6) . . ?
C009 C00Y H00Y 107.6 . . ?
C017 C00Y H00Y 107.6 . . ?
C01W C00Y H00Y 107.6 . . ?
C011 C00Z H00X 109.5 . . ?
C011 C00Z H00Z 109.5 . . ?
H00X C00Z H00Z 109.5 . . ?
C011 C00Z H 109.5 . . ?
H00X C00Z H 109.5 . . ?
H00Z C00Z H 109.5 . . ?
C00T C010 H01A 109.5 . . ?
C00T C010 H01B 109.5 . . ?
H01A C010 H01B 109.5 . . ?
C00T C010 H01C 109.5 . . ?
H01A C010 H01C 109.5 . . ?
H01B C010 H01C 109.5 . . ?
C00R C011 C01S 111.2(6) . . ?
C00R C011 C00Z 115.0(5) . . ?
C01S C011 C00Z 109.1(6) . . ?
C00R C011 H011 107.0 . . ?
C01S C011 H011 107.0 . . ?
C00Z C011 H011 107.0 . . ?
C01T C012 H01D 109.5 . . ?
C01T C012 H01E 109.5 . . ?
H01D C012 H01E 109.5 . . ?
C01T C012 H01F 109.5 . . ?
H01D C012 H01F 109.5 . . ?
H01E C012 H01F 109.5 . . ?
C018 C013 C00R 120.8(6) . . ?
C018 C013 H013 119.6 . . ?
C00R C013 H013 119.6 . . ?
C01M C014 C009 120.4(6) . . ?
C01M C014 Tb02 73.6(4) . . ?
C009 C014 Tb02 77.4(4) . . ?
C01M C014 H014 119.8 . . ?
C009 C014 H014 119.8 . . ?
Tb02 C014 H014 120.2 . . ?
C00T C015 H01G 109.5 . . ?
C00T C015 H01H 109.5 . . ?
H01G C015 H01H 109.5 . . ?
C00T C015 H01I 109.5 . . ?
H01G C015 H01I 109.5 . . ?
H01H C015 H01I 109.5 . . ?
C01R C016 H01J 109.5 . . ?
C01R C016 H01K 109.5 . . ?
H01J C016 H01K 109.5 . . ?
C01R C016 H01L 109.5 . . ?
H01J C016 H01L 109.5 . . ?
H01K C016 H01L 109.5 . . ?
C00Y C017 H01M 109.5 . . ?
C00Y C017 H01N 109.5 . . ?
H01M C017 H01N 109.5 . . ?
C00Y C017 H01O 109.5 . . ?
H01M C017 H01O 109.5 . . ?
H01N C017 H01O 109.5 . . ?
C013 C018 C01G 120.3(6) . . ?
C013 C018 H018 119.8 . . ?
C01G C018 H018 119.8 . . ?
C01P C019 C01Q 121.3(7) . . ?
C01P C019 H019 119.3 . . ?
C01Q C019 H019 119.3 . . ?
C007 C01A H01P 109.5 . . ?
C007 C01A H01Q 109.5 . . ?
H01P C01A H01Q 109.5 . . ?
C007 C01A H01R 109.5 . . ?
H01P C01A H01R 109.5 . . ?
H01Q C01A H01R 109.5 . . ?
C00P C01B H01S 109.5 . . ?
C00P C01B H01T 109.5 . . ?
H01S C01B H01T 109.5 . . ?
C00P C01B H01U 109.5 . . ?
H01S C01B H01U 109.5 . . ?
H01T C01B H01U 109.5 . . ?
C01F C01C H01V 109.5 . . ?
C01F C01C H01W 109.5 . . ?
H01V C01C H01W 109.5 . . ?
C01F C01C H01X 109.5 . . ?
H01V C01C H01X 109.5 . . ?
H01W C01C H01X 109.5 . . ?
C00I C01D H01Y 109.5 . . ?
C00I C01D HA 109.5 . . ?
H01Y C01D HA 109.5 . . ?
C00I C01D HB 109.5 . . ?
H01Y C01D HB 109.5 . . ?
HA C01D HB 109.5 . . ?
C00W C01E C01X 118.1(6) . . ?
C00W C01E Tb01 76.7(4) . . ?
C01X C01E Tb01 77.7(4) . . ?
C00W C01E Tb02 70.0(4) . . ?
C01X C01E Tb02 66.8(3) . . ?
Tb01 C01E Tb02 108.8(3) . . ?
C00W C01E H01Z 124(6) . . ?
C01X C01E H01Z 115(6) . . ?
Tb01 C01E H01Z 133(6) . . ?
Tb02 C01E H01Z 118(6) . . ?
C00J C01F C01C 114.0(6) . . ?
C00J C01F C00K 112.1(5) . . ?
C01C C01F C00K 109.1(6) . . ?
C00J C01F H01 107.1 . . ?
C01C C01F H01 107.1 . . ?
C00K C01F H01 107.1 . . ?
C018 C01G C00J 120.9(6) . . ?
C018 C01G H1 119.5 . . ?
C00J C01G H1 119.5 . . ?
C00W C01H C01J 119.0(6) . . ?
C00W C01H Tb02 76.0(4) . . ?
C01J C01H Tb02 77.4(4) . . ?
C00W C01H Tb01 71.4(4) . . ?
C01J C01H Tb01 67.6(4) . . ?
Tb02 C01H Tb01 109.5(3) . . ?
C00W C01H H2 118(6) . . ?
C01J C01H H2 123(6) . . ?
Tb02 C01H H2 126(6) . . ?
Tb01 C01H H2 124(6) . . ?
C00I C01I H3 109.5 . . ?
C00I C01I HC 109.5 . . ?
H3 C01I HC 109.5 . . ?
C00I C01I HD 109.5 . . ?
H3 C01I HD 109.5 . . ?
HC C01I HD 109.5 . . ?
C01L C01J C01H 118.7(6) . . ?
C01L C01J Tb01 73.6(4) . . ?
C01H C01J Tb01 79.0(4) . . ?
C01L C01J Tb02 71.5(4) . . ?
C01H C01J Tb02 69.0(4) . . ?
Tb01 C01J Tb02 110.8(3) . . ?
C01L C01J H4 121(5) . . ?
C01H C01J H4 119(5) . . ?
Tb01 C01J H4 129(5) . . ?
Tb02 C01J H4 121(5) . . ?
C01V C01K C00G 114.2(6) . . ?
C01V C01K C00B 110.7(6) . . ?
C00G C01K C00B 109.3(6) . . ?
C01V C01K H5 107.5 . . ?
C00G C01K H5 107.5 . . ?
C00B C01K H5 107.5 . . ?
C01X C01L C01J 121.5(5) . . ?
C01X C01L Tb01 77.7(4) . . ?
C01J C01L Tb01 72.3(4) . . ?
C01X C01L Tb02 71.0(4) . . ?
C01J C01L Tb02 75.5(4) . . ?
Tb01 C01L Tb02 112.0(2) . . ?
C01X C01L H6 118(4) . . ?
C01J C01L H6 121(4) . . ?
Tb01 C01L H6 127(5) . . ?
Tb02 C01L H6 121(5) . . ?
C00Q C01M C014 119.9(6) . . ?
C00Q C01M Tb02 76.0(4) . . ?
C014 C01M Tb02 77.6(4) . . ?
C00Q C01M H7 120.0 . . ?
C014 C01M H7 120.0 . . ?
Tb02 C01M H7 117.2 . . ?
C01P C01N C00X 120.1(7) . . ?
C01P C01N H8 120.0 . . ?
C00X C01N H8 120.0 . . ?
C007 C01O H9 109.5 . . ?
C007 C01O HE 109.5 . . ?
H9 C01O HE 109.5 . . ?
C007 C01O HF 109.5 . . ?
H9 C01O HF 109.5 . . ?
HE C01O HF 109.5 . . ?
C019 C01P C01N 120.7(6) . . ?
C019 C01P H10 119.6 . . ?
C01N C01P H10 119.6 . . ?
C019 C01Q C00V 117.8(6) . . ?
C019 C01Q C00I 120.7(6) . . ?
C00V C01Q C00I 121.5(6) . . ?
C00U C01R C00N 108.3(6) . . ?
C00U C01R C016 107.8(6) . . ?
C00N C01R C016 107.6(5) . . ?
C00U C01R C00O 107.8(5) . . ?
C00N C01R C00O 107.9(5) . . ?
C016 C01R C00O 117.1(5) . . ?
C011 C01S H11 109.5 . . ?
C011 C01S HG 109.5 . . ?
H11 C01S HG 109.5 . . ?
C011 C01S HH 109.5 . . ?
H11 C01S HH 109.5 . . ?
HG C01S HH 109.5 . . ?
C00C C01T C01U 113.9(6) . . ?
C00C C01T C012 108.4(6) . . ?
C01U C01T C012 110.1(6) . . ?
C00C C01T H12 108.1 . . ?
C01U C01T H12 108.1 . . ?
C012 C01T H12 108.1 . . ?
C01T C01U H13 109.5 . . ?
C01T C01U HI 109.5 . . ?
H13 C01U HI 109.5 . . ?
C01T C01U HJ 109.5 . . ?
H13 C01U HJ 109.5 . . ?
HI C01U HJ 109.5 . . ?
C01K C01V H14 109.5 . . ?
C01K C01V HK 109.5 . . ?
H14 C01V HK 109.5 . . ?
C01K C01V HL 109.5 . . ?
H14 C01V HL 109.5 . . ?
HK C01V HL 109.5 . . ?
C00Y C01W H15 109.5 . . ?
C00Y C01W HM 109.5 . . ?
H15 C01W HM 109.5 . . ?
C00Y C01W HN 109.5 . . ?
H15 C01W HN 109.5 . . ?
HM C01W HN 109.5 . . ?
C01L C01X C01E 118.7(6) . . ?
C01L C01X Tb02 75.5(4) . . ?
C01E C01X Tb02 79.9(4) . . ?
C01L C01X Tb01 69.4(4) . . ?
C01E C01X Tb01 68.4(3) . . ?
Tb02 C01X Tb01 110.4(2) . . ?
C01L C01X H16 117(5) . . ?
C01E C01X H16 119(5) . . ?
Tb02 C01X H16 137(5) . . ?
Tb01 C01X H16 112(5) . . ?
C00P C01Y H17 109.5 . . ?
C00P C01Y HO 109.5 . . ?
H17 C01Y HO 109.5 . . ?
C00P C01Y HP 109.5 . . ?
H17 C01Y HP 109.5 . . ?
HO C01Y HP 109.5 . . ?

loop_
_geom_torsion_atom_site_label_1
_geom_torsion_atom_site_label_2
_geom_torsion_atom_site_label_3
_geom_torsion_atom_site_label_4
_geom_torsion
_geom_torsion_site_symmetry_1
_geom_torsion_site_symmetry_2
_geom_torsion_site_symmetry_3
_geom_torsion_site_symmetry_4
_geom_torsion_publ_flag
C00R C004 N006 C00O -106.0(7) . . . . ?
C00J C004 N006 C00O 83.5(8) . . . . ?
C00R C004 N006 Tb02 74.5(5) . . . . ?
C00J C004 N006 Tb02 -96.1(5) . . . . ?
C00M N008 C00A C00G -87.4(7) . . . . ?
C00M N008 C00A C00C 92.7(7) . . . . ?
C00M N008 C00A Tb01 2.3(7) . . . . ?
N008 C00A C00C C00E -175.6(5) . . . . ?
C00G C00A C00C C00E 4.5(9) . . . . ?
Tb01 C00A C00C C00E -60.8(5) . . . . ?
N008 C00A C00C C01T 4.2(9) . . . . ?
C00G C00A C00C C01T -175.7(6) . . . . ?
Tb01 C00A C00C C01T 119.0(5) . . . . ?
N008 C00A C00C Tb01 -114.8(5) . . . . ?
C00G C00A C00C Tb01 65.3(5) . . . . ?
C00A C00C C00E C00L -1.1(9) . . . . ?
C01T C00C C00E C00L 179.1(6) . . . . ?
Tb01 C00C C00E C00L -62.3(6) . . . . ?
C00A C00C C00E Tb01 61.2(5) . . . . ?
C01T C00C C00E Tb01 -118.6(6) . . . . ?
C00L C00F C00G C00A 1.5(9) . . . . ?
Tb01 C00F C00G C00A -61.4(6) . . . . ?
C00L C00F C00G C01K -177.7(6) . . . . ?
Tb01 C00F C00G C01K 119.4(6) . . . . ?
C00L C00F C00G Tb01 62.9(6) . . . . ?
N008 C00A C00G C00F 175.3(6) . . . . ?
C00C C00A C00G C00F -4.8(9) . . . . ?
Tb01 C00A C00G C00F 60.9(6) . . . . ?
N008 C00A C00G C01K -5.4(9) . . . . ?
C00C C00A C00G C01K 174.5(5) . . . . ?
Tb01 C00A C00G C01K -119.8(5) . . . . ?
N008 C00A C00G Tb01 114.4(5) . . . . ?
C00C C00A C00G Tb01 -65.7(5) . . . . ?
C00O N003 C00H C009 -85.4(7) . . . . ?
C00O N003 C00H C00S 94.8(7) . . . . ?
C00O N003 C00H Tb02 6.1(7) . . . . ?
C014 C009 C00H N003 174.3(5) . . . . ?
C00Y C009 C00H N003 -7.0(9) . . . . ?
Tb02 C009 C00H N003 114.4(5) . . . . ?
C014 C009 C00H C00S -5.8(9) . . . . ?
C00Y C009 C00H C00S 172.8(5) . . . . ?
Tb02 C009 C00H C00S -65.8(5) . . . . ?
C014 C009 C00H Tb02 60.0(5) . . . . ?
C00Y C009 C00H Tb02 -121.4(5) . . . . ?
C00R C004 C00J C01G 0.1(9) . . . . ?
N006 C004 C00J C01G 170.5(6) . . . . ?
C00R C004 C00J C01F 179.5(6) . . . . ?
N006 C004 C00J C01F -10.1(9) . . . . ?
C00C C00E C00L C00F -2.1(10) . . . . ?
Tb01 C00E C00L C00F -66.4(6) . . . . ?
C00C C00E C00L Tb01 64.3(6) . . . . ?
C00G C00F C00L C00E 1.9(10) . . . . ?
Tb01 C00F C00L C00E 66.6(6) . . . . ?
C00G C00F C00L Tb01 -64.8(6) . . . . ?
C00A N008 C00M N005 -1.5(8) . . . . ?
C00A N008 C00M C007 178.3(6) . . . . ?
C00V N005 C00M N008 178.9(6) . . . . ?
Tb01 N005 C00M N008 -0.3(9) . . . . ?
C00V N005 C00M C007 -0.9(10) . . . . ?
Tb01 N005 C00M C007 179.9(5) . . . . ?
C01O C007 C00M N008 62.7(7) . . . . ?
C01A C007 C00M N008 -53.4(7) . . . . ?
C00D C007 C00M N008 -174.8(6) . . . . ?
C01O C007 C00M N005 -117.4(7) . . . . ?
C01A C007 C00M N005 126.4(7) . . . . ?
C00D C007 C00M N005 5.1(10) . . . . ?
C00H N003 C00O N006 -3.3(9) . . . . ?
C00H N003 C00O C01R 176.0(5) . . . . ?
C004 N006 C00O N003 178.5(6) . . . . ?
Tb02 N006 C00O N003 -2.0(9) . . . . ?
C004 N006 C00O C01R -0.6(10) . . . . ?
Tb02 N006 C00O C01R 178.8(5) . . . . ?
C00J C004 C00R C013 0.5(9) . . . . ?
N006 C004 C00R C013 -170.1(5) . . . . ?
C00J C004 C00R C011 -179.0(6) . . . . ?
N006 C004 C00R C011 10.4(9) . . . . ?
C01M C00Q C00S C00H 0.4(9) . . . . ?
Tb02 C00Q C00S C00H 62.9(5) . . . . ?
C01M C00Q C00S C00T 180.0(6) . . . . ?
Tb02 C00Q C00S C00T -117.5(6) . . . . ?
C01M C00Q C00S Tb02 -62.6(6) . . . . ?
N003 C00H C00S C00Q -176.0(5) . . . . ?
C009 C00H C00S C00Q 4.2(9) . . . . ?
Tb02 C00H C00S C00Q -63.0(5) . . . . ?
N003 C00H C00S C00T 4.4(9) . . . . ?
C009 C00H C00S C00T -175.4(6) . . . . ?
Tb02 C00H C00S C00T 117.4(5) . . . . ?
N003 C00H C00S Tb02 -113.0(5) . . . . ?
C009 C00H C00S Tb02 67.2(5) . . . . ?
C00Q C00S C00T C015 15.6(9) . . . . ?
C00H C00S C00T C015 -164.8(6) . . . . ?
Tb02 C00S C00T C015 -75.5(7) . . . . ?
C00Q C00S C00T C010 -107.7(7) . . . . ?
C00H C00S C00T C010 71.8(8) . . . . ?
Tb02 C00S C00T C010 161.1(4) . . . . ?
C00M N005 C00V C00X 83.4(8) . . . . ?
Tb01 N005 C00V C00X -97.2(5) . . . . ?
C00M N005 C00V C01Q -105.7(7) . . . . ?
Tb01 N005 C00V C01Q 73.7(5) . . . . ?
C01Q C00V C00X C01N 1.1(9) . . . . ?
N005 C00V C00X C01N 171.7(6) . . . . ?
C01Q C00V C00X C00P 179.2(6) . . . . ?
N005 C00V C00X C00P -10.2(9) . . . . ?
C01Y C00P C00X C01N 30.5(9) . . . . ?
C01B C00P C00X C01N -95.5(7) . . . . ?
C01Y C00P C00X C00V -147.6(6) . . . . ?
C01B C00P C00X C00V 86.4(7) . . . . ?
C014 C009 C00Y C017 -21.0(9) . . . . ?
C00H C009 C00Y C017 160.4(6) . . . . ?
Tb02 C009 C00Y C017 71.2(7) . . . . ?
C014 C009 C00Y C01W 103.3(7) . . . . ?
C00H C009 C00Y C01W -75.3(8) . . . . ?
Tb02 C009 C00Y C01W -164.5(5) . . . . ?
C004 C00R C011 C01S 89.2(7) . . . . ?
C013 C00R C011 C01S -90.3(7) . . . . ?
C004 C00R C011 C00Z -146.1(6) . . . . ?
C013 C00R C011 C00Z 34.4(8) . . . . ?
C004 C00R C013 C018 -0.5(9) . . . . ?
C011 C00R C013 C018 179.0(6) . . . . ?
C00H C009 C014 C01M 3.0(9) . . . . ?
C00Y C009 C014 C01M -175.7(6) . . . . ?
Tb02 C009 C014 C01M 62.2(6) . . . . ?
C00H C009 C014 Tb02 -59.2(5) . . . . ?
C00Y C009 C014 Tb02 122.1(6) . . . . ?
C00R C013 C018 C01G 0.0(10) . . . . ?
C01H C00W C01E C01X -9.8(11) . . . . ?
Tb02 C00W C01E C01X 47.9(5) . . . . ?
Tb01 C00W C01E C01X -68.1(5) . . . . ?
C01H C00W C01E Tb01 58.3(7) . . . . ?
Tb02 C00W C01E Tb01 115.98(18) . . . . ?
C01H C00W C01E Tb02 -57.7(6) . . . . ?
Tb01 C00W C01E Tb02 -115.98(18) . . . . ?
C01G C00J C01F C01C 38.2(8) . . . . ?
C004 C00J C01F C01C -141.1(6) . . . . ?
C01G C00J C01F C00K -86.4(7) . . . . ?
C004 C00J C01F C00K 94.2(7) . . . . ?
C013 C018 C01G C00J 0.6(10) . . . . ?
C004 C00J C01G C018 -0.7(9) . . . . ?
C01F C00J C01G C018 179.9(6) . . . . ?
C01E C00W C01H C01J -5.5(11) . . . . ?
Tb02 C00W C01H C01J -66.7(5) . . . . ?
Tb01 C00W C01H C01J 49.8(5) . . . . ?
C01E C00W C01H Tb02 61.2(7) . . . . ?
Tb01 C00W C01H Tb02 116.5(2) . . . . ?
C01E C00W C01H Tb01 -55.3(7) . . . . ?
Tb02 C00W C01H Tb01 -116.5(2) . . . . ?
C00W C01H C01J C01L 12.7(9) . . . . ?
Tb02 C01H C01J C01L -53.3(6) . . . . ?
Tb01 C01H C01J C01L 64.3(5) . . . . ?
C00W C01H C01J Tb01 -51.6(6) . . . . ?
Tb02 C01H C01J Tb01 -117.5(2) . . . . ?
C00W C01H C01J Tb02 66.0(6) . . . . ?
Tb01 C01H C01J Tb02 117.5(2) . . . . ?
C00F C00G C01K C01V -20.0(9) . . . . ?
C00A C00G C01K C01V 160.8(6) . . . . ?
Tb01 C00G C01K C01V 71.1(7) . . . . ?
C00F C00G C01K C00B 104.5(7) . . . . ?
C00A C00G C01K C00B -74.7(8) . . . . ?
Tb01 C00G C01K C00B -164.3(5) . . . . ?
C01H C01J C01L C01X -4.4(10) . . . . ?
Tb01 C01J C01L C01X 62.8(6) . . . . ?
Tb02 C01J C01L C01X -56.5(6) . . . . ?
C01H C01J C01L Tb01 -67.2(5) . . . . ?
Tb02 C01J C01L Tb01 -119.27(19) . . . . ?
C01H C01J C01L Tb02 52.1(5) . . . . ?
Tb01 C01J C01L Tb02 119.27(19) . . . . ?
C00S C00Q C01M C014 -3.2(10) . . . . ?
Tb02 C00Q C01M C014 -66.5(6) . . . . ?
C00S C00Q C01M Tb02 63.3(6) . . . . ?
C009 C014 C01M C00Q 1.5(10) . . . . ?
Tb02 C014 C01M C00Q 65.6(6) . . . . ?
C009 C014 C01M Tb02 -64.1(6) . . . . ?
C00V C00X C01N C01P -0.5(10) . . . . ?
C00P C00X C01N C01P -178.6(6) . . . . ?
C01Q C019 C01P C01N 0.8(10) . . . . ?
C00X C01N C01P C019 -0.5(10) . . . . ?
C01P C019 C01Q C00V -0.2(9) . . . . ?
C01P C019 C01Q C00I 179.7(6) . . . . ?
C00X C00V C01Q C019 -0.7(9) . . . . ?
N005 C00V C01Q C019 -171.6(5) . . . . ?
C00X C00V C01Q C00I 179.4(6) . . . . ?
N005 C00V C01Q C00I 8.5(9) . . . . ?
C01I C00I C01Q C019 30.5(9) . . . . ?
C01D C00I C01Q C019 -94.0(7) . . . . ?
C01I C00I C01Q C00V -149.6(6) . . . . ?
C01D C00I C01Q C00V 85.9(7) . . . . ?
N003 C00O C01R C00U 62.9(7) . . . . ?
N006 C00O C01R C00U -117.9(7) . . . . ?
N003 C00O C01R C00N -53.9(7) . . . . ?
N006 C00O C01R C00N 125.3(7) . . . . ?
N003 C00O C01R C016 -175.5(6) . . . . ?
N006 C00O C01R C016 3.7(10) . . . . ?
C00E C00C C01T C01U 16.3(9) . . . . ?
C00A C00C C01T C01U -163.5(6) . . . . ?
Tb01 C00C C01T C01U -74.0(7) . . . . ?
C00E C00C C01T C012 -106.7(7) . . . . ?
C00A C00C C01T C012 73.6(7) . . . . ?
Tb01 C00C C01T C012 163.1(4) . . . . ?
C01J C01L C01X C01E -11.0(10) . . . . ?
Tb01 C01L C01X C01E 49.2(5) . . . . ?
Tb02 C01L C01X C01E -69.6(5) . . . . ?
C01J C01L C01X Tb02 58.7(6) . . . . ?
Tb01 C01L C01X Tb02 118.76(18) . . . . ?
C01J C01L C01X Tb01 -60.1(6) . . . . ?
Tb02 C01L C01X Tb01 -118.76(19) . . . . ?
C00W C01E C01X C01L 17.9(9) . . . . ?
Tb01 C01E C01X C01L -49.6(5) . . . . ?
Tb02 C01E C01X C01L 67.2(5) . . . . ?
C00W C01E C01X Tb02 -49.4(6) . . . . ?
Tb01 C01E C01X Tb02 -116.8(2) . . . . ?
C00W C01E C01X Tb01 67.5(6) . . . . ?
Tb02 C01E C01X Tb01 116.8(2) . . . . ?

_refine_diff_density_max         1.219
_refine_diff_density_min         -0.986
_refine_diff_density_rms         0.095

_shelx_res_file                  
;
TITL crepw010_auto_a.res in Pna2(1)
    crepw010_auto.res
    created by SHELXL-2018/3 at 21:10:12 on 06-Aug-2024
REM Old TITL crepw010_auto_a.res in Pna2(1)
REM SHELXT solution in Pna2(1)
REM R1 0.050, Rweak 0.007, Alpha 0.016, Orientation as input
REM Flack x = 0.431 ( 0.002 ) from Parsons' quotients
REM Formula found by SHELXT: C61 Tb2 N7
CELL 1.54184 30.8903 10.279915 18.112038 90 90 90
ZERR 4 0.000147 0.000057 0.000086 0 0 0
LATT -1
SYMM -X,-Y,0.5+Z
SYMM 0.5+X,0.5-Y,+Z
SYMM 0.5-X,0.5+Y,0.5+Z
SFAC C H N Tb
UNIT 256 368 16 8
DFIX 0.93 H16 C01X
ISOR 0.001 0.002 C00V

L.S. 20
PLAN  20
TEMP -173
CONF
BOND $H
list 4
MORE -1
fmap 2
acta
TWIN -1 0 0 0 -1 0 0 0 -1 2
REM <olex2.extras>
REM <HklSrc "%.\\crepw010_auto.hkl">
REM </olex2.extras>

WGHT    0.047600   13.095800
BASF   0.42514
FVAR       1.09984
TB01  4    0.313734    0.550695    0.536303    11.00000    0.01275    0.01448 =
         0.01359   -0.00062    0.00245   -0.00064
TB02  4    0.437346    0.550339    0.448966    11.00000    0.01323    0.01493 =
         0.01506    0.00159    0.00319    0.00054
N003  3    0.538461    0.565096    0.344187    11.00000    0.01277    0.01468 =
         0.01538   -0.00090    0.00405   -0.00093
C004  1    0.453018    0.810036    0.363374    11.00000    0.01265    0.01240 =
         0.01324    0.00342    0.00098   -0.00057
N005  3    0.273816    0.687517    0.626381    11.00000    0.01025    0.01518 =
         0.01411   -0.00062    0.00015   -0.00188
N006  3    0.478722    0.695081    0.368231    11.00000    0.01443    0.01380 =
         0.01438    0.00011    0.00140    0.00063
C007  1    0.210539    0.756949    0.715085    11.00000    0.01516    0.01691 =
         0.01784   -0.00657    0.00149   -0.00137
N008  3    0.211781    0.563740    0.642111    11.00000    0.01331    0.01393 =
         0.01408   -0.00317    0.00360   -0.00021
C009  1    0.528081    0.494832    0.470636    11.00000    0.01089    0.01770 =
         0.01347    0.00141    0.00102    0.00388
C00A  1    0.230912    0.482145    0.590174    11.00000    0.00842    0.01551 =
         0.01476   -0.00242    0.00474   -0.00271
C00B  1    0.145470    0.561766    0.503886    11.00000    0.01746    0.03381 =
         0.02841    0.00599   -0.00420    0.00004
AFIX 137
H00A  2    0.139386    0.487729    0.471419    11.00000   -1.50000
H00B  2    0.125018    0.632231    0.493328    11.00000   -1.50000
H00C  2    0.142388    0.534706    0.555501    11.00000   -1.50000
AFIX   0
C00C  1    0.257469    0.376895    0.614100    11.00000    0.01549    0.01460 =
         0.01392   -0.00281   -0.00002   -0.00243
C00D  1    0.231847    0.888792    0.733724    11.00000    0.02068    0.01673 =
         0.02458   -0.00759    0.00368   -0.00097
AFIX 137
H00D  2    0.260259    0.873662    0.756213    11.00000   -1.50000
H00E  2    0.213426    0.936659    0.768400    11.00000   -1.50000
H00F  2    0.235380    0.939734    0.688388    11.00000   -1.50000
AFIX   0
C00E  1    0.278562    0.302652    0.560207    11.00000    0.02089    0.01436 =
         0.01013    0.00494    0.00331    0.00244
AFIX  43
H00G  2    0.296792    0.233110    0.575256    11.00000   -1.20000
AFIX   0
C00F  1    0.245550    0.427861    0.462416    11.00000    0.01530    0.02126 =
         0.01418   -0.00034   -0.00247   -0.00290
AFIX  43
H00H  2    0.241392    0.443697    0.411230    11.00000   -1.20000
AFIX   0
C00G  1    0.223990    0.503344    0.513409    11.00000    0.01360    0.01486 =
         0.01810    0.00190   -0.00136   -0.00391
C00H  1    0.519243    0.479819    0.394323    11.00000    0.01239    0.01140 =
         0.01137   -0.00146    0.00355    0.00421
C00I  1    0.274958    0.885101    0.513494    11.00000    0.02185    0.01357 =
         0.02426    0.00019    0.00682   -0.00212
AFIX  13
H00I  2    0.267516    0.791740    0.504586    11.00000   -1.20000
AFIX   0
C00J  1    0.424400    0.828806    0.303407    11.00000    0.01636    0.01320 =
         0.01702    0.00221    0.00308   -0.00323
C00K  1    0.391723    0.628950    0.242700    11.00000    0.02486    0.02119 =
         0.02217   -0.00468    0.00287   -0.00011
AFIX 137
H00J  2    0.398069    0.576986    0.286753    11.00000   -1.50000
H00K  2    0.393498    0.573575    0.198761    11.00000   -1.50000
H00L  2    0.362507    0.665448    0.246659    11.00000   -1.50000
AFIX   0
C00L  1    0.273547    0.327983    0.484920    11.00000    0.01855    0.01711 =
         0.02750   -0.00304    0.00406   -0.00521
AFIX  43
H00M  2    0.288917    0.278153    0.449366    11.00000   -1.20000
AFIX   0
C00M  1    0.234543    0.669032    0.658661    11.00000    0.01258    0.01547 =
         0.01130    0.00018    0.00001   -0.00059
C00N  1    0.588804    0.783874    0.313062    11.00000    0.02014    0.01909 =
         0.02313    0.00257    0.00106    0.00014
AFIX 137
H00N  2    0.587009    0.822361    0.362470    11.00000   -1.50000
H00O  2    0.605653    0.841129    0.280724    11.00000   -1.50000
H00P  2    0.602974    0.698755    0.316168    11.00000   -1.50000
AFIX   0
C00O  1    0.517490    0.674944    0.333812    11.00000    0.01599    0.01394 =
         0.01397   -0.00404    0.00002   -0.00244
C00P  1    0.326539    0.700630    0.760325    11.00000    0.01759    0.03143 =
         0.01742   -0.00285   -0.00274    0.00440
AFIX  13
H00Q  2    0.295350    0.675151    0.763422    11.00000   -1.20000
AFIX   0
C00Q  1    0.470505    0.300846    0.421530    11.00000    0.01935    0.01038 =
         0.02651    0.00337   -0.00050    0.00014
AFIX  43
H00R  2    0.451886    0.232861    0.405598    11.00000   -1.20000
AFIX   0
C00R  1    0.451927    0.894073    0.424502    11.00000    0.01719    0.01363 =
         0.01788    0.00163    0.00433    0.00050
C00S  1    0.491123    0.378533    0.368537    11.00000    0.01431    0.01406 =
         0.01904   -0.00201    0.00374    0.00093
C00T  1    0.484970    0.358529    0.286908    11.00000    0.02115    0.01850 =
         0.01850    0.00021    0.00527   -0.00204
AFIX  13
H00T  2    0.480439    0.445717    0.263675    11.00000   -1.20000
AFIX   0
C00U  1    0.546656    0.700531    0.206563    11.00000    0.02468    0.02568 =
         0.01468    0.00011    0.00784   -0.00707
AFIX 137
H00S  2    0.564829    0.753126    0.173762    11.00000   -1.50000
H00U  2    0.517746    0.691222    0.184914    11.00000   -1.50000
H00V  2    0.559715    0.614360    0.212850    11.00000   -1.50000
AFIX   0
C00V  1    0.301942    0.796040    0.637161    11.00000    0.01298    0.01228 =
         0.01137   -0.00238    0.00155   -0.00004
C00W  1    0.374403    0.407731    0.487069    11.00000    0.01996    0.01460 =
         0.02142   -0.00347    0.00166    0.00013
C00X  1    0.330056    0.799225    0.697931    11.00000    0.01373    0.02232 =
         0.01278   -0.00988    0.00059   -0.00013
C00Y  1    0.561945    0.592271    0.495694    11.00000    0.01729    0.02101 =
         0.01435    0.00363    0.00001    0.00295
AFIX  13
H00Y  2    0.558527    0.672234    0.464798    11.00000   -1.20000
AFIX   0
C00Z  1    0.463842    0.914593    0.564623    11.00000    0.03023    0.02597 =
         0.01729    0.00141   -0.00078    0.00054
AFIX 137
H00X  2    0.458692    1.008610    0.566372    11.00000   -1.50000
H00Z  2    0.484256    0.890215    0.603662    11.00000   -1.50000
H     2    0.436434    0.868387    0.572020    11.00000   -1.50000
AFIX   0
C010  1    0.526317    0.299908    0.254513    11.00000    0.03214    0.03134 =
         0.02257   -0.01156    0.00408   -0.00335
AFIX 137
H01A  2    0.551197    0.353628    0.268559    11.00000   -1.50000
H01B  2    0.523995    0.297006    0.200575    11.00000   -1.50000
H01C  2    0.530254    0.211523    0.273644    11.00000   -1.50000
AFIX   0
C011  1    0.482755    0.878104    0.489588    11.00000    0.02195    0.01202 =
         0.01719   -0.00246   -0.00371    0.00193
AFIX  13
H011  2    0.490737    0.783930    0.492045    11.00000   -1.20000
AFIX   0
C012  1    0.219855    0.287485    0.723659    11.00000    0.02705    0.02350 =
         0.02482    0.01146    0.00745   -0.00299
AFIX 137
H01D  2    0.195577    0.345902    0.712991    11.00000   -1.50000
H01E  2    0.221783    0.273128    0.777049    11.00000   -1.50000
H01F  2    0.215234    0.204103    0.698643    11.00000   -1.50000
AFIX   0
C013  1    0.421634    0.996548    0.425106    11.00000    0.01828    0.01041 =
         0.01915   -0.00143    0.00228   -0.00025
AFIX  43
H013  2    0.420412    1.053605    0.466314    11.00000   -1.20000
AFIX   0
C014  1    0.505637    0.416197    0.521849    11.00000    0.01939    0.02052 =
         0.01387    0.00348    0.00139    0.00384
AFIX  43
H014  2    0.510246    0.428090    0.573267    11.00000   -1.20000
AFIX   0
C015  1    0.446365    0.274376    0.268283    11.00000    0.02678    0.03974 =
         0.02024    0.00227   -0.00088   -0.01135
AFIX 137
H01G  2    0.450759    0.186854    0.288379    11.00000   -1.50000
H01H  2    0.443124    0.269211    0.214538    11.00000   -1.50000
H01I  2    0.420182    0.312496    0.289854    11.00000   -1.50000
AFIX   0
C016  1    0.524096    0.904568    0.268783    11.00000    0.02022    0.01712 =
         0.01805    0.00113    0.00316   -0.00289
AFIX 137
H01J  2    0.519751    0.947625    0.316485    11.00000   -1.50000
H01K  2    0.496290    0.897335    0.243059    11.00000   -1.50000
H01L  2    0.544234    0.955828    0.238757    11.00000   -1.50000
AFIX   0
C017  1    0.558222    0.632900    0.576093    11.00000    0.02390    0.03056 =
         0.01967    0.00060   -0.00689   -0.00209
AFIX 137
H01M  2    0.528132    0.656091    0.587082    11.00000   -1.50000
H01N  2    0.576939    0.708193    0.585175    11.00000   -1.50000
H01O  2    0.567194    0.560624    0.607885    11.00000   -1.50000
AFIX   0
C018  1    0.393710    1.015016    0.366522    11.00000    0.01520    0.01513 =
         0.02522    0.00334    0.00230    0.00361
AFIX  43
H018  2    0.373454    1.084522    0.367721    11.00000   -1.20000
AFIX   0
C019  1    0.336807    0.985708    0.585956    11.00000    0.02232    0.01236 =
         0.03419   -0.00344    0.01055   -0.00340
AFIX  43
H019  2    0.339547    1.049009    0.548029    11.00000   -1.20000
AFIX   0
C01A  1    0.164917    0.785109    0.684094    11.00000    0.02022    0.01771 =
         0.02830   -0.00184    0.00343    0.00463
AFIX 137
H01P  2    0.148796    0.838969    0.719268    11.00000   -1.50000
H01Q  2    0.149512    0.702890    0.676370    11.00000   -1.50000
H01R  2    0.167492    0.831339    0.636979    11.00000   -1.50000
AFIX   0
C01B  1    0.351968    0.575708    0.744326    11.00000    0.02506    0.03008 =
         0.02598   -0.00291    0.00021    0.00274
AFIX 137
H01S  2    0.342982    0.540277    0.696489    11.00000   -1.50000
H01T  2    0.346170    0.511675    0.783172    11.00000   -1.50000
H01U  2    0.383006    0.595315    0.743090    11.00000   -1.50000
AFIX   0
C01C  1    0.417994    0.811969    0.162864    11.00000    0.03137    0.03536 =
         0.01742    0.00015    0.00004   -0.00256
AFIX 137
H01V  2    0.387572    0.837936    0.158583    11.00000   -1.50000
H01W  2    0.425535    0.754086    0.121840    11.00000   -1.50000
H01X  2    0.436429    0.889504    0.161267    11.00000   -1.50000
AFIX   0
C01D  1    0.232386    0.956928    0.528461    11.00000    0.01897    0.03379 =
         0.03491    0.00418    0.00387    0.00064
AFIX 137
H01Y  2    0.238422    1.048983    0.538043    11.00000   -1.50000
HA    2    0.218103    0.918543    0.571585    11.00000   -1.50000
HB    2    0.213405    0.949195    0.485328    11.00000   -1.50000
AFIX   0
C01E  1    0.387079    0.466676    0.556218    11.00000    0.02122    0.02043 =
         0.01650    0.00666    0.00412    0.00306
C01F  1    0.424955    0.740555    0.236285    11.00000    0.01543    0.02393 =
         0.01519    0.00001   -0.00046   -0.00182
AFIX  13
H01   2    0.454303    0.699679    0.234081    11.00000   -1.20000
AFIX   0
C01G  1    0.395067    0.933019    0.306217    11.00000    0.01857    0.01687 =
         0.02675    0.00564   -0.00332    0.00039
AFIX  43
H1    2    0.375878    0.947303    0.266037    11.00000   -1.20000
AFIX   0
C01H  1    0.362075    0.486109    0.424424    11.00000    0.01985    0.02043 =
         0.01005    0.00060    0.00121   -0.00397
C01I  1    0.294755    0.937428    0.442183    11.00000    0.02926    0.02445 =
         0.02525    0.00227    0.00823    0.00155
AFIX 137
H3    2    0.275765    0.916295    0.400532    11.00000   -1.50000
HC    2    0.323205    0.897534    0.434404    11.00000   -1.50000
HD    2    0.297999    1.032040    0.445846    11.00000   -1.50000
AFIX   0
C01J  1    0.358694    0.626736    0.433456    11.00000    0.02006    0.02140 =
         0.02304    0.00428    0.00308    0.00299
C01K  1    0.191911    0.609802    0.490418    11.00000    0.01250    0.02031 =
         0.02224    0.00414   -0.00543    0.00137
AFIX  13
H5    2    0.196851    0.686333    0.523442    11.00000   -1.20000
AFIX   0
C01L  1    0.376218    0.685504    0.499347    11.00000    0.01983    0.01246 =
         0.01845   -0.00498    0.00156   -0.00005
C01M  1    0.476597    0.320692    0.497318    11.00000    0.01960    0.01626 =
         0.01627    0.00331    0.00403    0.00019
AFIX  43
H7    2    0.461076    0.269520    0.532058    11.00000   -1.20000
AFIX   0
C01N  1    0.361154    0.898099    0.701834    11.00000    0.01722    0.02744 =
         0.03202   -0.01107    0.00139   -0.00326
AFIX  43
H8    2    0.380336    0.902187    0.742767    11.00000   -1.20000
AFIX   0
C01O  1    0.204900    0.681137    0.786810    11.00000    0.02600    0.02188 =
         0.01541   -0.00289    0.00655   -0.00412
AFIX 137
H9    2    0.233177    0.669222    0.810390    11.00000   -1.50000
HE    2    0.192144    0.595934    0.776052    11.00000   -1.50000
HF    2    0.185756    0.729533    0.820081    11.00000   -1.50000
AFIX   0
C01P  1    0.364007    0.990723    0.645618    11.00000    0.01725    0.02264 =
         0.03969   -0.01604    0.00825   -0.00242
AFIX  43
H10   2    0.385037    1.057919    0.648796    11.00000   -1.20000
AFIX   0
C01Q  1    0.305006    0.889025    0.579744    11.00000    0.01393    0.01620 =
         0.02793   -0.00420    0.00542   -0.00141
C01R  1    0.543043    0.767237    0.281473    11.00000    0.01689    0.01433 =
         0.01198   -0.00062    0.00391   -0.00074
C01S  1    0.524630    0.954077    0.477329    11.00000    0.01793    0.04001 =
         0.02516   -0.00529   -0.00017    0.00188
AFIX 137
H11   2    0.538562    0.924070    0.431800    11.00000   -1.50000
HG    2    0.544178    0.939887    0.519177    11.00000   -1.50000
HH    2    0.518018    1.047024    0.473145    11.00000   -1.50000
AFIX   0
C01T  1    0.262147    0.349142    0.695899    11.00000    0.02219    0.01490 =
         0.01458    0.00633    0.00205    0.00260
AFIX  13
H12   2    0.266162    0.433980    0.722031    11.00000   -1.20000
AFIX   0
C01U  1    0.300497    0.261871    0.714823    11.00000    0.02953    0.02615 =
         0.01769    0.00804    0.00006    0.00872
AFIX 137
H13   2    0.295189    0.174026    0.695854    11.00000   -1.50000
HI    2    0.304116    0.258374    0.768541    11.00000   -1.50000
HJ    2    0.326829    0.297132    0.692236    11.00000   -1.50000
AFIX   0
C01V  1    0.197286    0.656104    0.411493    11.00000    0.02834    0.02912 =
         0.02152    0.00377   -0.00466   -0.00006
AFIX 137
H14   2    0.191489    0.583901    0.377575    11.00000   -1.50000
HK    2    0.226956    0.687275    0.404137    11.00000   -1.50000
HL    2    0.176890    0.727072    0.401740    11.00000   -1.50000
AFIX   0
C01W  1    0.607061    0.535294    0.479604    11.00000    0.01268    0.03692 =
         0.03351   -0.00114   -0.00094    0.00066
AFIX 137
H15   2    0.610832    0.454331    0.507436    11.00000   -1.50000
HM    2    0.629328    0.597942    0.494471    11.00000   -1.50000
HN    2    0.609741    0.517341    0.426661    11.00000   -1.50000
AFIX   0
C01X  1    0.393938    0.608160    0.557776    11.00000    0.01427    0.02500 =
         0.01005    0.00073    0.00151   -0.00123
C01Y  1    0.339011    0.752557    0.836175    11.00000    0.03642    0.04895 =
         0.02231   -0.01085   -0.00591    0.00831
AFIX 137
H17   2    0.370455    0.764530    0.838495    11.00000   -1.50000
HO    2    0.329999    0.690374    0.874198    11.00000   -1.50000
HP    2    0.324601    0.836172    0.844626    11.00000   -1.50000
AFIX   0
H2    2    0.353600    0.449794    0.389144    11.00000    0.00977
H6    2    0.378653    0.774191    0.503210    11.00000    0.00305
H00W  2    0.376001    0.316518    0.481040    11.00000    0.02074
H4    2    0.351183    0.673624    0.395608    11.00000    0.01140
H16   2    0.398393    0.648822    0.602515    11.00000    0.01908
H01Z  2    0.399655    0.421520    0.594640    11.00000    0.02962
HKLF 4


REM  crepw010_auto_a.res in Pna2(1)
REM wR2 = 0.0901, GooF = S = 1.055, Restrained GooF = 1.055 for all data
REM R1 = 0.0328 for 11332 Fo > 4sig(Fo) and 0.0346 for all 11868 data
REM 678 parameters refined using 8 restraints

END

WGHT      0.0475     13.0149

REM Highest difference peak  1.219,  deepest hole -0.986,  1-sigma level  0.095
Q1    1   0.2794  0.5552  0.5370  11.00000  0.05    1.22
Q2    1   0.4024  0.5534  0.4499  11.00000  0.05    1.13
Q3    1   0.3474  0.5558  0.5364  11.00000  0.05    1.10
Q4    1   0.4713  0.5524  0.4478  11.00000  0.05    1.04
Q5    1   0.4373  0.5548  0.5109  11.00000  0.05    1.01
Q6    1   0.3164  0.5498  0.5932  11.00000  0.05    1.01
Q7    1   0.3164  0.5572  0.4757  11.00000  0.05    0.94
Q8    1   0.4334  0.5523  0.3890  11.00000  0.05    0.90
Q9    1   0.2922  0.5559  0.4847  11.00000  0.05    0.74
Q10   1   0.3188  0.3468  0.5666  11.00000  0.05    0.55
Q11   1   0.3411  0.3568  0.5672  11.00000  0.05    0.52
Q12   1   0.4668  0.3585  0.4193  11.00000  0.05    0.44
Q13   1   0.2853  0.3551  0.5658  11.00000  0.05    0.44
Q14   1   0.3056  0.3516  0.5040  11.00000  0.05    0.44
Q15   1   0.3388  0.3588  0.5061  11.00000  0.05    0.44
Q16   1   0.4103  0.3614  0.4790  11.00000  0.05    0.44
Q17   1   0.4129  0.3595  0.4172  11.00000  0.05    0.41
Q18   1   0.2614  0.5617  0.4794  11.00000  0.05    0.39
Q19   1   0.4697  0.6140  0.4181  11.00000  0.05    0.38
Q20   1   0.2814  0.5081  0.5007  11.00000  0.05    0.38
;
_shelx_res_checksum              83084
####################################################################### 
# 
# This file contains crystal structure data downloaded from the 
# Cambridge Structural Database (CSD) hosted by the Cambridge 
# Crystallographic Data Centre (CCDC).
# 
# Full information about CCDC data access policies and citation 
# guidelines are available at http://www.ccdc.cam.ac.uk/access/V1 
# 
# Audit and citation data items may have been added by the CCDC. 
# Please retain this information to preserve the provenance of 
# this file and to allow appropriate attribution of the data. 
# 
#######################################################################

data_arepw2045
_database_code_depnum_ccdc_archive 'CCDC 2370379'
loop_
_audit_author_name
_audit_author_address
'Peng-Bo JIn'
;Xian Jiaotong University
China
;
_audit_update_record             
;
2024-07-13 deposited with the CCDC.	2024-12-24 downloaded from the CCDC.
;
_audit_creation_date             2023-12-28
_audit_creation_method           
;
Olex2 1.5
(compiled 2023.08.24 svn.re1ec1418 for OlexSys, GUI svn.r6817)
;
_shelx_SHELXL_version_number     2014/7
_chemical_name_common            ?
_chemical_name_systematic        ?
_chemical_formula_moiety         '0.17(C58 H86 Cl Dy N4)'
_chemical_formula_sum            'C10.09 H14.96 Cl0.17 Dy0.17 N0.70'
_chemical_formula_weight         180.39
_chemical_melting_point          ?
loop_
_atom_type_symbol
_atom_type_description
_atom_type_scat_dispersion_real
_atom_type_scat_dispersion_imag
_atom_type_scat_source
C C 0.0033 0.0016 'International Tables Vol C Tables 4.2.6.8 and 6.1.1.4'
H H 0.0000 0.0000 'International Tables Vol C Tables 4.2.6.8 and 6.1.1.4'
Cl Cl 0.1484 0.1585 'International Tables Vol C Tables 4.2.6.8 and 6.1.1.4'
Dy Dy -0.1892 4.4098 'International Tables Vol C Tables 4.2.6.8 and 6.1.1.4'
N N 0.0061 0.0033 'International Tables Vol C Tables 4.2.6.8 and 6.1.1.4'

_shelx_space_group_comment       
;
The symmetry employed for this shelxl refinement is uniquely defined
by the following loop, which should always be used as a source of
symmetry information in preference to the above space-group names.
They are only intended as comments.
;
_space_group_crystal_system      monoclinic
_space_group_IT_number           15
_space_group_name_H-M_alt        'C 1 2/c 1'
_space_group_name_Hall           '-C 2yc'
loop_
_space_group_symop_operation_xyz
'x, y, z'
'-x, y, -z+1/2'
'x+1/2, y+1/2, z'
'-x+1/2, y+1/2, -z+1/2'
'-x, -y, -z'
'x, -y, z-1/2'
'-x+1/2, -y+1/2, -z'
'x+1/2, -y+1/2, z-1/2'

_cell_length_a                   23.9612(13)
_cell_length_b                   10.5893(4)
_cell_length_c                   22.5423(13)
_cell_angle_alpha                90
_cell_angle_beta                 112.235(6)
_cell_angle_gamma                90
_cell_volume                     5294.4(5)
_cell_formula_units_Z            23
_cell_measurement_reflns_used    5061
_cell_measurement_temperature    100.01(10)
_cell_measurement_theta_max      28.8150
_cell_measurement_theta_min      3.6210
_shelx_estimated_absorpt_T_max   ?
_shelx_estimated_absorpt_T_min   ?
_exptl_absorpt_coefficient_mu    1.502
_exptl_absorpt_correction_T_max  1.00000
_exptl_absorpt_correction_T_min  0.39583
_exptl_absorpt_correction_type   multi-scan
_exptl_absorpt_process_details   
;
CrysAlisPro 1.171.41.122a (Rigaku Oxford Diffraction, 2021)
Empirical absorption correction using spherical harmonics,
implemented in SCALE3 ABSPACK scaling algorithm.
;
_exptl_absorpt_special_details   ?
_exptl_crystal_colour            colorless
_exptl_crystal_density_diffrn    1.301
_exptl_crystal_density_meas      ?
_exptl_crystal_density_method    ?
_exptl_crystal_description       block
_exptl_crystal_F_000             2180
_exptl_crystal_size_max          0.3
_exptl_crystal_size_mid          0.2
_exptl_crystal_size_min          0.15
_exptl_transmission_factor_max   ?
_exptl_transmission_factor_min   ?
_diffrn_reflns_av_R_equivalents  0.0534
_diffrn_reflns_av_unetI/netI     0.0910
_diffrn_reflns_Laue_measured_fraction_full 0.997
_diffrn_reflns_Laue_measured_fraction_max 0.858
_diffrn_reflns_limit_h_max       31
_diffrn_reflns_limit_h_min       -23
_diffrn_reflns_limit_k_max       13
_diffrn_reflns_limit_k_min       -13
_diffrn_reflns_limit_l_max       30
_diffrn_reflns_limit_l_min       -29
_diffrn_reflns_number            11961
_diffrn_reflns_point_group_measured_fraction_full 0.997
_diffrn_reflns_point_group_measured_fraction_max 0.858
_diffrn_reflns_theta_full        25.242
_diffrn_reflns_theta_max         29.164
_diffrn_reflns_theta_min         3.361
_diffrn_ambient_environment      N~2~
_diffrn_ambient_temperature      100.01(10)
_diffrn_detector                 'CCD plate'
_diffrn_detector_area_resol_mean 8.0714
_diffrn_detector_type            Eos
_diffrn_measured_fraction_theta_full 0.997
_diffrn_measured_fraction_theta_max 0.858
_diffrn_measurement_details      
;
List of Runs (angles in degrees, time in seconds):

  # Type    Start    End  Width  t~exp~   \w     \q     \k     \f   Frames
#--------------------------------------------------------------------------
  1  \w     32.00  87.00   1.00    4.28    --   20.18  57.00-120.00   55
  2  \w     15.00  89.00   1.00    4.28    --   20.18  57.00 -60.00   74
  3  \w     18.00  85.00   1.00    4.28    --   20.18  57.00-180.00   67
  4  \w     24.00  63.00   1.00    4.28    --   20.18 -99.00   0.00   39
;
_diffrn_measurement_device       'four-circle diffractometer'
_diffrn_measurement_device_type  'SuperNova, Single source at offset/far, Eos'
_diffrn_measurement_method       '\w scans'
_diffrn_orient_matrix_type       
'CrysAlisPro convention (1999,Acta A55,543-557)'
_diffrn_orient_matrix_UB_11      0.0299867000
_diffrn_orient_matrix_UB_12      -0.0044813000
_diffrn_orient_matrix_UB_13      0.0013466000
_diffrn_orient_matrix_UB_21      0.0109128000
_diffrn_orient_matrix_UB_22      -0.0009301000
_diffrn_orient_matrix_UB_23      0.0339949000
_diffrn_orient_matrix_UB_31      -0.0021237000
_diffrn_orient_matrix_UB_32      -0.0667802000
_diffrn_orient_matrix_UB_33      -0.0005300000
_diffrn_oxdiff_digest_frames     
;
0176bb3acccc1dc72077f965210714024000028b912
;
_diffrn_oxdiff_digest_hkl        
;
01a466f1666b994e0c4f8d4378a403ee277996
;
_diffrn_radiation_monochromator  mirror
_diffrn_radiation_probe          x-ray
_diffrn_radiation_type           MoK\a
_diffrn_radiation_wavelength     0.71073
_diffrn_source                   'micro-focus sealed X-ray tube'
_diffrn_source_type              'SuperNova (Mo) X-ray Source'
_reflns_Friedel_coverage         0.000
_reflns_Friedel_fraction_full    .
_reflns_Friedel_fraction_max     .
_reflns_number_gt                5280
_reflns_number_total             6138
_reflns_odcompleteness_completeness 99.63
_reflns_odcompleteness_iscentric 1
_reflns_odcompleteness_theta     26.32
_reflns_special_details          
;
 Reflections were merged by SHELXL according to the crystal
 class for the calculation of statistics and refinement.
 
 _reflns_Friedel_fraction is defined as the number of unique
 Friedel pairs measured divided by the number that would be
 possible theoretically, ignoring centric projections and
 systematic absences.
;
_reflns_threshold_expression     'I > 2\s(I)'
_computing_cell_refinement       'CrysAlisPro 1.171.41.122a (Rigaku OD, 2021)'
_computing_data_collection       'CrysAlisPro 1.171.41.122a (Rigaku OD, 2021)'
_computing_data_reduction        'CrysAlisPro 1.171.41.122a (Rigaku OD, 2021)'
_computing_molecular_graphics    'Olex2 1.5 (Dolomanov et al., 2009)'
_computing_publication_material  'Olex2 1.5 (Dolomanov et al., 2009)'
_computing_structure_refinement  'ShelXL (Sheldrick, 2015)'
_computing_structure_solution    ?
_refine_diff_density_max         2.085
_refine_diff_density_min         -1.551
_refine_diff_density_rms         0.152
_refine_ls_extinction_coef       .
_refine_ls_extinction_method     none
_refine_ls_goodness_of_fit_ref   1.015
_refine_ls_hydrogen_treatment    constr
_refine_ls_matrix_type           full
_refine_ls_number_parameters     301
_refine_ls_number_reflns         6138
_refine_ls_number_restraints     0
_refine_ls_R_factor_all          0.0604
_refine_ls_R_factor_gt           0.0498
_refine_ls_restrained_S_all      1.015
_refine_ls_shift/su_max          0.001
_refine_ls_shift/su_mean         0.000
_refine_ls_structure_factor_coef Fsqd
_refine_ls_weighting_details     
'w=1/[\s^2^(Fo^2^)+(0.0511P)^2^] where P=(Fo^2^+2Fc^2^)/3'
_refine_ls_weighting_scheme      calc
_refine_ls_wR_factor_gt          0.1084
_refine_ls_wR_factor_ref         0.1165
_refine_special_details          ?
_olex2_refinement_description    
;
1.a Ternary CH refined with riding coordinates:
 C007(H007), C00A(H00A), C00I(H00I), C00L(H00L)
1.b Aromatic/amide H refined with riding coordinates:
 C00D(H00D), C00F(H00F), C00G(H00G), C00N(H00P), C00O(H00Q), C00S(H00Z)
1.c Idealised Me refined as rotating group:
 C00H(H00B,H00C,H00E), C00J(H00H,H00J,H00K), C00M(H00M,H00N,H00O), C00P(H00R,
 H00S,H00T), C00Q(H00U,H00V,H00W), C00R(H00X,H00Y,H), C00T(H00,HA,HB),
 C00U(H0AA,HC,HD), C00V(H1AA,HE,HF), C00W(H2AA,HG,HH), C00X(H3AA,HI,HJ)
;
_atom_sites_solution_hydrogens   geom
_atom_sites_solution_primary     ?
_atom_sites_solution_secondary   ?
loop_
_atom_site_label
_atom_site_type_symbol
_atom_site_fract_x
_atom_site_fract_y
_atom_site_fract_z
_atom_site_U_iso_or_equiv
_atom_site_adp_type
_atom_site_occupancy
_atom_site_site_symmetry_order
_atom_site_calc_flag
_atom_site_refinement_flags_posn
_atom_site_refinement_flags_adp
_atom_site_refinement_flags_occupancy
_atom_site_disorder_assembly
_atom_site_disorder_group
Dy01 Dy 0.5000 0.59564(2) 0.2500 0.01468(10) Uani 1 2 d S T P . .
Cl02 Cl 0.5000 0.35723(13) 0.2500 0.0233(3) Uani 1 2 d S T P . .
N003 N 0.60182(15) 0.6127(3) 0.32450(15) 0.0140(7) Uani 1 1 d . . . . .
N004 N 0.57480(14) 0.7064(3) 0.22930(14) 0.0155(7) Uani 1 1 d . . . . .
C005 C 0.62163(18) 0.6718(3) 0.28386(17) 0.0153(8) Uani 1 1 d . . . . .
C006 C 0.63610(18) 0.5740(4) 0.38920(18) 0.0150(8) Uani 1 1 d . . . . .
C007 C 0.57220(19) 0.5117(4) 0.13837(19) 0.0195(9) Uani 1 1 d . . . . .
H007 H 0.5844 0.4997 0.1856 0.023 Uiso 1 1 calc R . . . .
C008 C 0.66228(17) 0.4536(4) 0.40406(18) 0.0162(8) Uani 1 1 d . . . . .
C009 C 0.57903(18) 0.7439(4) 0.17004(17) 0.0160(8) Uani 1 1 d . . . . .
C00A C 0.60546(19) 0.7830(4) 0.42672(19) 0.0192(8) Uani 1 1 d . . . . .
H00A H 0.5728 0.7787 0.3831 0.023 Uiso 1 1 calc R . . . .
C00B C 0.58027(18) 0.6499(4) 0.12623(19) 0.0176(8) Uani 1 1 d . . . . .
C00C C 0.63842(17) 0.6567(4) 0.43929(18) 0.0167(8) Uani 1 1 d . . . . .
C00D C 0.69442(19) 0.4227(4) 0.4683(2) 0.0210(9) Uani 1 1 d . . . . .
H00D H 0.7129 0.3420 0.4786 0.025 Uiso 1 1 calc R . . . .
C00E C 0.57673(19) 0.8719(4) 0.15263(19) 0.0184(8) Uani 1 1 d . . . . .
C00F C 0.70007(19) 0.5065(4) 0.51720(19) 0.0217(9) Uani 1 1 d . . . . .
H00F H 0.7231 0.4848 0.5605 0.026 Uiso 1 1 calc R . . . .
C00G C 0.67177(19) 0.6221(4) 0.50219(19) 0.0198(9) Uani 1 1 d . . . . .
H00G H 0.6752 0.6796 0.5357 0.024 Uiso 1 1 calc R . . . .
C00H C 0.5052(2) 0.4772(4) 0.1059(2) 0.0269(10) Uani 1 1 d . . . . .
H00B H 0.4811 0.5354 0.1203 0.040 Uiso 1 1 calc GR . . . .
H00C H 0.4990 0.3906 0.1174 0.040 Uiso 1 1 calc GR . . . .
H00E H 0.4928 0.4836 0.0593 0.040 Uiso 1 1 calc GR . . . .
C00I C 0.56836(19) 0.9770(4) 0.1949(2) 0.0214(9) Uani 1 1 d . . . . .
H00I H 0.5813 0.9439 0.2396 0.026 Uiso 1 1 calc R . . . .
C00J C 0.73490(18) 0.6715(4) 0.36249(18) 0.0212(9) Uani 1 1 d . . . . .
H00H H 0.7245 0.7253 0.3922 0.032 Uiso 1 1 calc GR . . . .
H00J H 0.7755 0.6927 0.3649 0.032 Uiso 1 1 calc GR . . . .
H00K H 0.7338 0.5827 0.3742 0.032 Uiso 1 1 calc GR . . . .
C00K C 0.68912(18) 0.6932(4) 0.29350(18) 0.0189(8) Uani 1 1 d . . . . .
C00L C 0.65719(19) 0.3519(4) 0.35452(19) 0.0200(9) Uani 1 1 d . . . . .
H00L H 0.6321 0.3855 0.3111 0.024 Uiso 1 1 calc R . . . .
C00M C 0.6101(2) 0.4216(4) 0.1153(2) 0.0291(11) Uani 1 1 d . . . . .
H00M H 0.5929 0.4173 0.0684 0.044 Uiso 1 1 calc GR . . . .
H00N H 0.6098 0.3371 0.1330 0.044 Uiso 1 1 calc GR . . . .
H00O H 0.6516 0.4528 0.1298 0.044 Uiso 1 1 calc GR . . . .
C00N C 0.5808(2) 0.9031(4) 0.0943(2) 0.0243(10) Uani 1 1 d . . . . .
H00P H 0.5800 0.9895 0.0827 0.029 Uiso 1 1 calc R . . . .
C00O C 0.58511(19) 0.6862(4) 0.06873(19) 0.0232(9) Uani 1 1 d . . . . .
H00Q H 0.5877 0.6230 0.0400 0.028 Uiso 1 1 calc R . . . .
C00P C 0.7051(2) 0.6018(4) 0.2497(2) 0.0248(10) Uani 1 1 d . . . . .
H00R H 0.6935 0.5159 0.2564 0.037 Uiso 1 1 calc GR . . . .
H00S H 0.7486 0.6048 0.2598 0.037 Uiso 1 1 calc GR . . . .
H00T H 0.6834 0.6263 0.2049 0.037 Uiso 1 1 calc GR . . . .
C00Q C 0.5757(2) 0.8107(4) 0.4744(2) 0.0284(10) Uani 1 1 d . . . . .
H00U H 0.5507 0.7386 0.4761 0.043 Uiso 1 1 calc GR . . . .
H00V H 0.5504 0.8862 0.4608 0.043 Uiso 1 1 calc GR . . . .
H00W H 0.6069 0.8250 0.5170 0.043 Uiso 1 1 calc GR . . . .
C00R C 0.6062(3) 1.0948(4) 0.1962(3) 0.0376(13) Uani 1 1 d . . . . .
H00X H 0.6490 1.0716 0.2118 0.056 Uiso 1 1 calc GR . . . .
H00Y H 0.6000 1.1582 0.2248 0.056 Uiso 1 1 calc GR . . . .
H H 0.5939 1.1297 0.1528 0.056 Uiso 1 1 calc GR . . . .
C00S C 0.5861(2) 0.8117(4) 0.05288(19) 0.0275(10) Uani 1 1 d . . . . .
H00Z H 0.5904 0.8350 0.0141 0.033 Uiso 1 1 calc R . . . .
C00T C 0.7184(2) 0.3121(4) 0.3543(2) 0.0292(11) Uani 1 1 d . . . . .
H00 H 0.7389 0.3858 0.3458 0.044 Uiso 1 1 calc GR . . . .
HA H 0.7125 0.2485 0.3209 0.044 Uiso 1 1 calc GR . . . .
HB H 0.7430 0.2762 0.3961 0.044 Uiso 1 1 calc GR . . . .
C00U C 0.7002(2) 0.8283(4) 0.2764(2) 0.0288(10) Uani 1 1 d . . . . .
H0AA H 0.6780 0.8425 0.2305 0.043 Uiso 1 1 calc GR . . . .
HC H 0.7434 0.8408 0.2868 0.043 Uiso 1 1 calc GR . . . .
HD H 0.6862 0.8881 0.3010 0.043 Uiso 1 1 calc GR . . . .
C00V C 0.5021(2) 1.0143(4) 0.1725(2) 0.0385(13) Uani 1 1 d . . . . .
H1AA H 0.4867 1.0338 0.1266 0.058 Uiso 1 1 calc GR . . . .
HE H 0.4981 1.0888 0.1964 0.058 Uiso 1 1 calc GR . . . .
HF H 0.4790 0.9442 0.1802 0.058 Uiso 1 1 calc GR . . . .
C00W C 0.6470(2) 0.8912(4) 0.4264(3) 0.0387(13) Uani 1 1 d . . . . .
H2AA H 0.6817 0.8929 0.4672 0.058 Uiso 1 1 calc GR . . . .
HG H 0.6250 0.9712 0.4204 0.058 Uiso 1 1 calc GR . . . .
HH H 0.6611 0.8792 0.3912 0.058 Uiso 1 1 calc GR . . . .
C00X C 0.6258(2) 0.2351(4) 0.3677(2) 0.0266(10) Uani 1 1 d . . . . .
H3AA H 0.6503 0.2003 0.4098 0.040 Uiso 1 1 calc GR . . . .
HI H 0.6209 0.1713 0.3346 0.040 Uiso 1 1 calc GR . . . .
HJ H 0.5861 0.2591 0.3671 0.040 Uiso 1 1 calc GR . . . .

loop_
_atom_site_aniso_label
_atom_site_aniso_U_11
_atom_site_aniso_U_22
_atom_site_aniso_U_33
_atom_site_aniso_U_23
_atom_site_aniso_U_13
_atom_site_aniso_U_12
Dy01 0.01361(15) 0.01597(14) 0.01611(15) 0.000 0.00750(11) 0.000
Cl02 0.0231(8) 0.0180(6) 0.0276(8) 0.000 0.0081(6) 0.000
N003 0.0136(17) 0.0170(15) 0.0125(16) 0.0001(12) 0.0062(13) -0.0023(13)
N004 0.0167(18) 0.0193(15) 0.0125(15) 0.0034(12) 0.0079(13) -0.0008(14)
C005 0.018(2) 0.0160(18) 0.0154(18) -0.0040(14) 0.0100(15) -0.0013(16)
C006 0.0097(19) 0.0223(19) 0.0146(18) -0.0023(15) 0.0065(15) -0.0045(15)
C007 0.024(2) 0.0200(19) 0.020(2) -0.0021(16) 0.0139(18) 0.0005(17)
C008 0.012(2) 0.0215(19) 0.0176(19) 0.0021(16) 0.0078(16) -0.0016(16)
C009 0.015(2) 0.0218(19) 0.0150(18) -0.0007(15) 0.0100(15) -0.0004(16)
C00A 0.020(2) 0.0202(19) 0.019(2) -0.0027(16) 0.0104(17) -0.0027(17)
C00B 0.014(2) 0.0172(18) 0.024(2) 0.0018(16) 0.0099(17) -0.0011(16)
C00C 0.013(2) 0.0201(19) 0.0163(19) -0.0019(15) 0.0042(15) -0.0049(16)
C00D 0.017(2) 0.026(2) 0.023(2) 0.0038(16) 0.0098(18) 0.0027(17)
C00E 0.017(2) 0.0212(19) 0.020(2) 0.0018(16) 0.0096(17) 0.0001(16)
C00F 0.018(2) 0.031(2) 0.0152(19) 0.0056(17) 0.0056(17) 0.0010(18)
C00G 0.016(2) 0.029(2) 0.017(2) -0.0039(16) 0.0099(17) -0.0047(17)
C00H 0.030(3) 0.030(2) 0.024(2) -0.0005(18) 0.014(2) -0.007(2)
C00I 0.024(2) 0.0184(19) 0.023(2) 0.0005(16) 0.0092(18) -0.0002(17)
C00J 0.014(2) 0.030(2) 0.020(2) -0.0004(17) 0.0073(16) -0.0033(17)
C00K 0.016(2) 0.024(2) 0.020(2) 0.0016(16) 0.0103(16) -0.0022(17)
C00L 0.023(2) 0.0169(18) 0.020(2) 0.0003(16) 0.0083(17) 0.0034(17)
C00M 0.039(3) 0.022(2) 0.035(3) -0.0022(18) 0.024(2) 0.005(2)
C00N 0.029(3) 0.023(2) 0.024(2) 0.0068(16) 0.0133(19) -0.0010(18)
C00O 0.024(2) 0.031(2) 0.019(2) -0.0028(17) 0.0121(18) 0.0014(19)
C00P 0.015(2) 0.038(3) 0.023(2) -0.0013(18) 0.0102(18) 0.0024(18)
C00Q 0.033(3) 0.031(2) 0.023(2) 0.0012(18) 0.0140(19) 0.012(2)
C00R 0.050(4) 0.022(2) 0.045(3) -0.0089(19) 0.022(3) -0.013(2)
C00S 0.032(3) 0.037(2) 0.019(2) 0.0081(18) 0.0152(19) 0.001(2)
C00T 0.035(3) 0.026(2) 0.028(2) -0.0023(18) 0.014(2) 0.008(2)
C00U 0.024(2) 0.031(2) 0.031(2) 0.0051(19) 0.010(2) -0.007(2)
C00V 0.034(3) 0.033(2) 0.042(3) -0.013(2) 0.007(2) 0.009(2)
C00W 0.033(3) 0.019(2) 0.072(4) 0.002(2) 0.029(3) -0.002(2)
C00X 0.028(3) 0.025(2) 0.025(2) 0.0020(18) 0.0078(19) -0.0009(19)

_geom_special_details            
;
 All esds (except the esd in the dihedral angle between two l.s. planes)
 are estimated using the full covariance matrix.  The cell esds are taken
 into account individually in the estimation of esds in distances, angles
 and torsion angles; correlations between esds in cell parameters are only
 used when they are defined by crystal symmetry.  An approximate (isotropic)
 treatment of cell esds is used for estimating esds involving l.s. planes.
;
loop_
_geom_bond_atom_site_label_1
_geom_bond_atom_site_label_2
_geom_bond_distance
_geom_bond_site_symmetry_2
_geom_bond_publ_flag
Dy01 Cl02 2.5246(14) . ?
Dy01 N003 2.388(3) . ?
Dy01 N003 2.388(3) 2_655 ?
Dy01 N004 2.332(3) . ?
Dy01 N004 2.332(3) 2_655 ?
Dy01 C005 2.836(4) . ?
Dy01 C005 2.836(4) 2_655 ?
N003 C005 1.337(5) . ?
N003 C006 1.436(5) . ?
N004 C005 1.364(5) . ?
N004 C009 1.434(5) . ?
C005 C00K 1.564(6) . ?
C006 C008 1.404(5) . ?
C006 C00C 1.413(5) . ?
C007 H007 1.0000 . ?
C007 C00B 1.515(5) . ?
C007 C00H 1.534(6) . ?
C007 C00M 1.537(6) . ?
C008 C00D 1.397(5) . ?
C008 C00L 1.523(5) . ?
C009 C00B 1.410(5) . ?
C009 C00E 1.406(5) . ?
C00A H00A 1.0000 . ?
C00A C00C 1.524(5) . ?
C00A C00Q 1.527(6) . ?
C00A C00W 1.520(6) . ?
C00B C00O 1.398(6) . ?
C00C C00G 1.388(5) . ?
C00D H00D 0.9500 . ?
C00D C00F 1.382(6) . ?
C00E C00I 1.526(6) . ?
C00E C00N 1.394(6) . ?
C00F H00F 0.9500 . ?
C00F C00G 1.378(6) . ?
C00G H00G 0.9500 . ?
C00H H00B 0.9800 . ?
C00H H00C 0.9800 . ?
C00H H00E 0.9800 . ?
C00I H00I 1.0000 . ?
C00I C00R 1.536(6) . ?
C00I C00V 1.524(6) . ?
C00J H00H 0.9800 . ?
C00J H00J 0.9800 . ?
C00J H00K 0.9800 . ?
C00J C00K 1.544(5) . ?
C00K C00P 1.531(6) . ?
C00K C00U 1.531(5) . ?
C00L H00L 1.0000 . ?
C00L C00T 1.527(6) . ?
C00L C00X 1.535(6) . ?
C00M H00M 0.9800 . ?
C00M H00N 0.9800 . ?
C00M H00O 0.9800 . ?
C00N H00P 0.9500 . ?
C00N C00S 1.384(6) . ?
C00O H00Q 0.9500 . ?
C00O C00S 1.379(6) . ?
C00P H00R 0.9800 . ?
C00P H00S 0.9800 . ?
C00P H00T 0.9800 . ?
C00Q H00U 0.9800 . ?
C00Q H00V 0.9800 . ?
C00Q H00W 0.9800 . ?
C00R H00X 0.9800 . ?
C00R H00Y 0.9800 . ?
C00R H 0.9800 . ?
C00S H00Z 0.9500 . ?
C00T H00 0.9800 . ?
C00T HA 0.9800 . ?
C00T HB 0.9800 . ?
C00U H0AA 0.9800 . ?
C00U HC 0.9800 . ?
C00U HD 0.9800 . ?
C00V H1AA 0.9800 . ?
C00V HE 0.9800 . ?
C00V HF 0.9800 . ?
C00W H2AA 0.9800 . ?
C00W HG 0.9800 . ?
C00W HH 0.9800 . ?
C00X H3AA 0.9800 . ?
C00X HI 0.9800 . ?
C00X HJ 0.9800 . ?

loop_
_geom_angle_atom_site_label_1
_geom_angle_atom_site_label_2
_geom_angle_atom_site_label_3
_geom_angle
_geom_angle_site_symmetry_1
_geom_angle_site_symmetry_3
_geom_angle_publ_flag
Cl02 Dy01 C005 106.53(7) . 2_655 ?
Cl02 Dy01 C005 106.53(7) . . ?
N003 Dy01 Cl02 94.34(7) 2_655 . ?
N003 Dy01 Cl02 94.34(7) . . ?
N003 Dy01 N003 171.31(14) . 2_655 ?
N003 Dy01 C005 28.00(11) 2_655 2_655 ?
N003 Dy01 C005 28.00(11) . . ?
N003 Dy01 C005 147.13(11) 2_655 . ?
N003 Dy01 C005 147.13(11) . 2_655 ?
N004 Dy01 Cl02 120.19(8) 2_655 . ?
N004 Dy01 Cl02 120.19(8) . . ?
N004 Dy01 N003 56.27(10) . . ?
N004 Dy01 N003 118.63(11) . 2_655 ?
N004 Dy01 N003 56.27(10) 2_655 2_655 ?
N004 Dy01 N003 118.63(11) 2_655 . ?
N004 Dy01 N004 119.62(16) 2_655 . ?
N004 Dy01 C005 28.53(10) . . ?
N004 Dy01 C005 126.32(10) . 2_655 ?
N004 Dy01 C005 126.32(10) 2_655 . ?
N004 Dy01 C005 28.53(10) 2_655 2_655 ?
C005 Dy01 C005 146.94(15) 2_655 . ?
C005 N003 Dy01 95.0(2) . . ?
C005 N003 C006 127.9(3) . . ?
C006 N003 Dy01 137.0(3) . . ?
C005 N004 Dy01 96.7(2) . . ?
C005 N004 C009 126.2(3) . . ?
C009 N004 Dy01 131.0(2) . . ?
N003 C005 Dy01 57.0(2) . . ?
N003 C005 N004 111.0(4) . . ?
N003 C005 C00K 126.1(3) . . ?
N004 C005 Dy01 54.7(2) . . ?
N004 C005 C00K 122.8(3) . . ?
C00K C005 Dy01 168.9(2) . . ?
C008 C006 N003 122.2(3) . . ?
C008 C006 C00C 119.5(3) . . ?
C00C C006 N003 118.0(3) . . ?
C00B C007 H007 108.0 . . ?
C00B C007 C00H 109.0(3) . . ?
C00B C007 C00M 114.0(4) . . ?
C00H C007 H007 108.0 . . ?
C00H C007 C00M 109.6(3) . . ?
C00M C007 H007 108.0 . . ?
C006 C008 C00L 124.2(3) . . ?
C00D C008 C006 118.7(4) . . ?
C00D C008 C00L 117.0(3) . . ?
C00B C009 N004 119.0(3) . . ?
C00E C009 N004 121.2(3) . . ?
C00E C009 C00B 119.6(4) . . ?
C00C C00A H00A 107.5 . . ?
C00C C00A C00Q 112.6(3) . . ?
C00Q C00A H00A 107.5 . . ?
C00W C00A H00A 107.5 . . ?
C00W C00A C00C 111.6(4) . . ?
C00W C00A C00Q 109.9(4) . . ?
C009 C00B C007 121.2(4) . . ?
C00O C00B C007 119.6(4) . . ?
C00O C00B C009 119.1(4) . . ?
C006 C00C C00A 122.3(3) . . ?
C00G C00C C006 119.1(4) . . ?
C00G C00C C00A 118.6(4) . . ?
C008 C00D H00D 119.1 . . ?
C00F C00D C008 121.7(4) . . ?
C00F C00D H00D 119.1 . . ?
C009 C00E C00I 122.0(4) . . ?
C00N C00E C009 118.8(4) . . ?
C00N C00E C00I 119.2(4) . . ?
C00D C00F H00F 120.5 . . ?
C00G C00F C00D 118.9(4) . . ?
C00G C00F H00F 120.5 . . ?
C00C C00G H00G 119.2 . . ?
C00F C00G C00C 121.6(4) . . ?
C00F C00G H00G 119.2 . . ?
C007 C00H H00B 109.5 . . ?
C007 C00H H00C 109.5 . . ?
C007 C00H H00E 109.5 . . ?
H00B C00H H00C 109.5 . . ?
H00B C00H H00E 109.5 . . ?
H00C C00H H00E 109.5 . . ?
C00E C00I H00I 108.1 . . ?
C00E C00I C00R 112.8(4) . . ?
C00R C00I H00I 108.1 . . ?
C00V C00I C00E 110.4(3) . . ?
C00V C00I H00I 108.1 . . ?
C00V C00I C00R 109.3(4) . . ?
H00H C00J H00J 109.5 . . ?
H00H C00J H00K 109.5 . . ?
H00J C00J H00K 109.5 . . ?
C00K C00J H00H 109.5 . . ?
C00K C00J H00J 109.5 . . ?
C00K C00J H00K 109.5 . . ?
C00J C00K C005 114.9(3) . . ?
C00P C00K C005 108.5(3) . . ?
C00P C00K C00J 107.5(3) . . ?
C00U C00K C005 111.6(3) . . ?
C00U C00K C00J 105.6(3) . . ?
C00U C00K C00P 108.6(4) . . ?
C008 C00L H00L 108.5 . . ?
C008 C00L C00T 112.8(3) . . ?
C008 C00L C00X 109.7(4) . . ?
C00T C00L H00L 108.5 . . ?
C00T C00L C00X 108.6(3) . . ?
C00X C00L H00L 108.5 . . ?
C007 C00M H00M 109.5 . . ?
C007 C00M H00N 109.5 . . ?
C007 C00M H00O 109.5 . . ?
H00M C00M H00N 109.5 . . ?
H00M C00M H00O 109.5 . . ?
H00N C00M H00O 109.5 . . ?
C00E C00N H00P 119.1 . . ?
C00S C00N C00E 121.9(4) . . ?
C00S C00N H00P 119.1 . . ?
C00B C00O H00Q 119.3 . . ?
C00S C00O C00B 121.4(4) . . ?
C00S C00O H00Q 119.3 . . ?
C00K C00P H00R 109.5 . . ?
C00K C00P H00S 109.5 . . ?
C00K C00P H00T 109.5 . . ?
H00R C00P H00S 109.5 . . ?
H00R C00P H00T 109.5 . . ?
H00S C00P H00T 109.5 . . ?
C00A C00Q H00U 109.5 . . ?
C00A C00Q H00V 109.5 . . ?
C00A C00Q H00W 109.5 . . ?
H00U C00Q H00V 109.5 . . ?
H00U C00Q H00W 109.5 . . ?
H00V C00Q H00W 109.5 . . ?
C00I C00R H00X 109.5 . . ?
C00I C00R H00Y 109.5 . . ?
C00I C00R H 109.5 . . ?
H00X C00R H00Y 109.5 . . ?
H00X C00R H 109.5 . . ?
H00Y C00R H 109.5 . . ?
C00N C00S H00Z 120.5 . . ?
C00O C00S C00N 118.9(4) . . ?
C00O C00S H00Z 120.5 . . ?
C00L C00T H00 109.5 . . ?
C00L C00T HA 109.5 . . ?
C00L C00T HB 109.5 . . ?
H00 C00T HA 109.5 . . ?
H00 C00T HB 109.5 . . ?
HA C00T HB 109.5 . . ?
C00K C00U H0AA 109.5 . . ?
C00K C00U HC 109.5 . . ?
C00K C00U HD 109.5 . . ?
H0AA C00U HC 109.5 . . ?
H0AA C00U HD 109.5 . . ?
HC C00U HD 109.5 . . ?
C00I C00V H1AA 109.5 . . ?
C00I C00V HE 109.5 . . ?
C00I C00V HF 109.5 . . ?
H1AA C00V HE 109.5 . . ?
H1AA C00V HF 109.5 . . ?
HE C00V HF 109.5 . . ?
C00A C00W H2AA 109.5 . . ?
C00A C00W HG 109.5 . . ?
C00A C00W HH 109.5 . . ?
H2AA C00W HG 109.5 . . ?
H2AA C00W HH 109.5 . . ?
HG C00W HH 109.5 . . ?
C00L C00X H3AA 109.5 . . ?
C00L C00X HI 109.5 . . ?
C00L C00X HJ 109.5 . . ?
H3AA C00X HI 109.5 . . ?
H3AA C00X HJ 109.5 . . ?
HI C00X HJ 109.5 . . ?

loop_
_geom_torsion_atom_site_label_1
_geom_torsion_atom_site_label_2
_geom_torsion_atom_site_label_3
_geom_torsion_atom_site_label_4
_geom_torsion
_geom_torsion_site_symmetry_1
_geom_torsion_site_symmetry_2
_geom_torsion_site_symmetry_3
_geom_torsion_site_symmetry_4
_geom_torsion_publ_flag
Dy01 N003 C005 N004 9.2(3) . . . . ?
Dy01 N003 C005 C00K -167.1(3) . . . . ?
Dy01 N003 C006 C008 85.4(5) . . . . ?
Dy01 N003 C006 C00C -88.7(4) . . . . ?
Dy01 N004 C005 N003 -9.5(3) . . . . ?
Dy01 N004 C005 C00K 167.0(3) . . . . ?
Dy01 N004 C009 C00B -61.8(5) . . . . ?
Dy01 N004 C009 C00E 112.6(4) . . . . ?
Dy01 C005 C00K C00J -117.8(13) . . . . ?
Dy01 C005 C00K C00P 2.5(15) . . . . ?
Dy01 C005 C00K C00U 122.1(13) . . . . ?
N003 C005 C00K C00J -15.1(5) . . . . ?
N003 C005 C00K C00P 105.1(4) . . . . ?
N003 C005 C00K C00U -135.3(4) . . . . ?
N003 C006 C008 C00D -179.3(4) . . . . ?
N003 C006 C008 C00L -0.4(6) . . . . ?
N003 C006 C00C C00A 0.7(6) . . . . ?
N003 C006 C00C C00G -179.3(4) . . . . ?
N004 C005 C00K C00J 168.9(3) . . . . ?
N004 C005 C00K C00P -70.8(4) . . . . ?
N004 C005 C00K C00U 48.8(5) . . . . ?
N004 C009 C00B C007 4.9(6) . . . . ?
N004 C009 C00B C00O -179.3(4) . . . . ?
N004 C009 C00E C00I -1.3(6) . . . . ?
N004 C009 C00E C00N -179.8(4) . . . . ?
C005 N003 C006 C008 -91.6(5) . . . . ?
C005 N003 C006 C00C 94.3(5) . . . . ?
C005 N004 C009 C00B 84.2(5) . . . . ?
C005 N004 C009 C00E -101.4(5) . . . . ?
C006 N003 C005 Dy01 177.9(4) . . . . ?
C006 N003 C005 N004 -172.8(3) . . . . ?
C006 N003 C005 C00K 10.8(6) . . . . ?
C006 C008 C00D C00F 1.2(6) . . . . ?
C006 C008 C00L C00T 119.5(4) . . . . ?
C006 C008 C00L C00X -119.3(4) . . . . ?
C006 C00C C00G C00F -3.4(6) . . . . ?
C007 C00B C00O C00S 173.1(4) . . . . ?
C008 C006 C00C C00A -173.5(4) . . . . ?
C008 C006 C00C C00G 6.4(6) . . . . ?
C008 C00D C00F C00G 1.8(7) . . . . ?
C009 N004 C005 Dy01 -154.9(4) . . . . ?
C009 N004 C005 N003 -164.3(3) . . . . ?
C009 N004 C005 C00K 12.1(6) . . . . ?
C009 C00B C00O C00S -2.8(6) . . . . ?
C009 C00E C00I C00R 141.4(4) . . . . ?
C009 C00E C00I C00V -96.0(5) . . . . ?
C009 C00E C00N C00S 1.0(7) . . . . ?
C00A C00C C00G C00F 176.5(4) . . . . ?
C00B C009 C00E C00I 173.2(4) . . . . ?
C00B C009 C00E C00N -5.3(6) . . . . ?
C00B C00O C00S C00N -1.5(7) . . . . ?
C00C C006 C008 C00D -5.3(6) . . . . ?
C00C C006 C008 C00L 173.6(4) . . . . ?
C00D C008 C00L C00T -61.6(5) . . . . ?
C00D C008 C00L C00X 59.6(5) . . . . ?
C00D C00F C00G C00C -0.7(7) . . . . ?
C00E C009 C00B C007 -169.6(4) . . . . ?
C00E C009 C00B C00O 6.2(6) . . . . ?
C00E C00N C00S C00O 2.4(7) . . . . ?
C00H C007 C00B C009 92.7(4) . . . . ?
C00H C007 C00B C00O -83.1(5) . . . . ?
C00I C00E C00N C00S -177.5(4) . . . . ?
C00L C008 C00D C00F -177.8(4) . . . . ?
C00M C007 C00B C009 -144.5(4) . . . . ?
C00M C007 C00B C00O 39.7(5) . . . . ?
C00N C00E C00I C00R -40.1(6) . . . . ?
C00N C00E C00I C00V 82.5(5) . . . . ?
C00Q C00A C00C C006 138.9(4) . . . . ?
C00Q C00A C00C C00G -41.0(5) . . . . ?
C00W C00A C00C C006 -96.9(5) . . . . ?
C00W C00A C00C C00G 83.2(5) . . . . ?

_shelx_res_file                  
;
    arepw2045.res created by SHELXL-2014/7

TITL arepw2045_a.res in C2/c
REM Old TITL arepw2045 in Cc
REM SHELXT solution in C2/c: R1 0.078, Rweak 0.058, Alpha 0.024
REM <I/s> 0.398 for 301 systematic absences, Orientation as input
REM Formula found by SHELXT: C56 N6 Dy Cl
CELL 0.71073 23.9612 10.5893 22.5423 90 112.235 90
ZERR 23 0.0013 0.0004 0.0013 0 0.006 0
LATT 7
SYMM -X,+Y,0.5-Z
SFAC C H Cl Dy N
UNIT 232 344 4 4 16

L.S. 40
PLAN  2
TEMP -173
CONF
BOND
list 4
MORE -1
BOND $H
fmap 2 53
ACTA
REM <olex2.extras>
REM <HklSrc "%.\\arepw2045.hkl">
REM </olex2.extras>

WGHT    0.051100
FVAR       0.12547
DY01  4    0.500000    0.595640    0.250000    10.50000    0.01361    0.01597 =
         0.01611    0.00000    0.00750    0.00000
CL02  3    0.500000    0.357225    0.250000    10.50000    0.02307    0.01798 =
         0.02758    0.00000    0.00812    0.00000
N003  5    0.601817    0.612719    0.324501    11.00000    0.01357    0.01700 =
         0.01251    0.00010    0.00622   -0.00231
N004  5    0.574796    0.706378    0.229297    11.00000    0.01672    0.01935 =
         0.01254    0.00344    0.00791   -0.00076
C005  1    0.621633    0.671850    0.283857    11.00000    0.01770    0.01598 =
         0.01539   -0.00400    0.01000   -0.00127
C006  1    0.636102    0.574009    0.389203    11.00000    0.00972    0.02226 =
         0.01461   -0.00226    0.00650   -0.00450
C007  1    0.572200    0.511677    0.138368    11.00000    0.02356    0.01999 =
         0.01988   -0.00211    0.01391    0.00051
AFIX  13
H007  2    0.584416    0.499678    0.185609    11.00000   -1.20000
AFIX   0
C008  1    0.662281    0.453602    0.404060    11.00000    0.01154    0.02150 =
         0.01764    0.00207    0.00775   -0.00159
C009  1    0.579032    0.743914    0.170035    11.00000    0.01505    0.02183 =
         0.01502   -0.00070    0.01004   -0.00036
C00A  1    0.605455    0.783013    0.426721    11.00000    0.02039    0.02024 =
         0.01949   -0.00272    0.01036   -0.00268
AFIX  13
H00A  2    0.572755    0.778664    0.383095    11.00000   -1.20000
AFIX   0
C00B  1    0.580269    0.649924    0.126234    11.00000    0.01396    0.01717 =
         0.02407    0.00178    0.00993   -0.00114
C00C  1    0.638421    0.656699    0.439293    11.00000    0.01254    0.02007 =
         0.01632   -0.00187    0.00421   -0.00493
C00D  1    0.694418    0.422740    0.468263    11.00000    0.01672    0.02585 =
         0.02256    0.00379    0.00985    0.00269
AFIX  43
H00D  2    0.712879    0.342019    0.478557    11.00000   -1.20000
AFIX   0
C00E  1    0.576729    0.871913    0.152635    11.00000    0.01678    0.02122 =
         0.01958    0.00178    0.00958    0.00005
C00F  1    0.700066    0.506510    0.517196    11.00000    0.01813    0.03112 =
         0.01520    0.00565    0.00564    0.00102
AFIX  43
H00F  2    0.723086    0.484759    0.560494    11.00000   -1.20000
AFIX   0
C00G  1    0.671769    0.622137    0.502190    11.00000    0.01605    0.02921 =
         0.01732   -0.00395    0.00986   -0.00468
AFIX  43
H00G  2    0.675183    0.679606    0.535749    11.00000   -1.20000
AFIX   0
C00H  1    0.505245    0.477187    0.105937    11.00000    0.02967    0.02981 =
         0.02446   -0.00055    0.01380   -0.00658
AFIX 137
H00B  2    0.481149    0.535393    0.120334    11.00000   -1.50000
H00C  2    0.499013    0.390553    0.117436    11.00000   -1.50000
H00E  2    0.492808    0.483583    0.059327    11.00000   -1.50000
AFIX   0
C00I  1    0.568358    0.977033    0.194867    11.00000    0.02355    0.01840 =
         0.02273    0.00051    0.00919   -0.00019
AFIX  13
H00I  2    0.581270    0.943932    0.239617    11.00000   -1.20000
AFIX   0
C00J  1    0.734899    0.671463    0.362490    11.00000    0.01404    0.03041 =
         0.01987   -0.00036    0.00725   -0.00326
AFIX 137
H00H  2    0.724484    0.725278    0.392152    11.00000   -1.50000
H00J  2    0.775506    0.692655    0.364873    11.00000   -1.50000
H00K  2    0.733767    0.582668    0.374236    11.00000   -1.50000
AFIX   0
C00K  1    0.689116    0.693185    0.293496    11.00000    0.01589    0.02429 =
         0.01971    0.00159    0.01026   -0.00219
C00L  1    0.657195    0.351924    0.354524    11.00000    0.02284    0.01690 =
         0.02028    0.00034    0.00833    0.00339
AFIX  13
H00L  2    0.632074    0.385456    0.311120    11.00000   -1.20000
AFIX   0
C00M  1    0.610081    0.421573    0.115296    11.00000    0.03874    0.02191 =
         0.03540   -0.00217    0.02403    0.00451
AFIX 137
H00M  2    0.592930    0.417350    0.068382    11.00000   -1.50000
H00N  2    0.609848    0.337147    0.133009    11.00000   -1.50000
H00O  2    0.651619    0.452767    0.129786    11.00000   -1.50000
AFIX   0
C00N  1    0.580839    0.903052    0.094341    11.00000    0.02937    0.02277 =
         0.02370    0.00681    0.01327   -0.00096
AFIX  43
H00P  2    0.579978    0.989485    0.082734    11.00000   -1.20000
AFIX   0
C00O  1    0.585108    0.686180    0.068731    11.00000    0.02352    0.03115 =
         0.01858   -0.00280    0.01207    0.00140
AFIX  43
H00Q  2    0.587741    0.623016    0.039975    11.00000   -1.20000
AFIX   0
C00P  1    0.705073    0.601829    0.249673    11.00000    0.01528    0.03849 =
         0.02312   -0.00134    0.01022    0.00237
AFIX 137
H00R  2    0.693475    0.515855    0.256350    11.00000   -1.50000
H00S  2    0.748586    0.604848    0.259754    11.00000   -1.50000
H00T  2    0.683373    0.626307    0.204863    11.00000   -1.50000
AFIX   0
C00Q  1    0.575685    0.810665    0.474434    11.00000    0.03342    0.03111 =
         0.02343    0.00124    0.01399    0.01180
AFIX 137
H00U  2    0.550702    0.738553    0.476142    11.00000   -1.50000
H00V  2    0.550370    0.886150    0.460758    11.00000   -1.50000
H00W  2    0.606879    0.825039    0.517021    11.00000   -1.50000
AFIX   0
C00R  1    0.606241    1.094808    0.196188    11.00000    0.05009    0.02193 =
         0.04462   -0.00888    0.02214   -0.01279
AFIX 137
H00X  2    0.648990    1.071643    0.211819    11.00000   -1.50000
H00Y  2    0.600024    1.158215    0.224758    11.00000   -1.50000
H     2    0.593877    1.129699    0.152831    11.00000   -1.50000
AFIX   0
C00S  1    0.586139    0.811663    0.052884    11.00000    0.03215    0.03657 =
         0.01857    0.00808    0.01518    0.00086
AFIX  43
H00Z  2    0.590418    0.835031    0.014135    11.00000   -1.20000
AFIX   0
C00T  1    0.718361    0.312057    0.354295    11.00000    0.03528    0.02582 =
         0.02848   -0.00229    0.01433    0.00806
AFIX 137
H00   2    0.738865    0.385844    0.345762    11.00000   -1.50000
HA    2    0.712469    0.248523    0.320850    11.00000   -1.50000
HB    2    0.743001    0.276221    0.396125    11.00000   -1.50000
AFIX   0
C00U  1    0.700154    0.828313    0.276396    11.00000    0.02375    0.03070 =
         0.03134    0.00513    0.00984   -0.00726
AFIX 137
H0AA  2    0.677971    0.842536    0.230474    11.00000   -1.50000
HC    2    0.743356    0.840782    0.286783    11.00000   -1.50000
HD    2    0.686202    0.888129    0.300983    11.00000   -1.50000
AFIX   0
C00V  1    0.502124    1.014276    0.172526    11.00000    0.03370    0.03321 =
         0.04192   -0.01305    0.00686    0.00907
AFIX 137
H1AA  2    0.486678    1.033755    0.126623    11.00000   -1.50000
HE    2    0.498105    1.088819    0.196369    11.00000   -1.50000
HF    2    0.479001    0.944203    0.180220    11.00000   -1.50000
AFIX   0
C00W  1    0.646988    0.891194    0.426359    11.00000    0.03297    0.01895 =
         0.07249    0.00218    0.02944   -0.00240
AFIX 137
H2AA  2    0.681689    0.892900    0.467217    11.00000   -1.50000
HG    2    0.625002    0.971229    0.420433    11.00000   -1.50000
HH    2    0.661060    0.879225    0.391195    11.00000   -1.50000
AFIX   0
C00X  1    0.625768    0.235090    0.367714    11.00000    0.02822    0.02455 =
         0.02511    0.00198    0.00782   -0.00091
AFIX 137
H3AA  2    0.650260    0.200253    0.409837    11.00000   -1.50000
HI    2    0.620922    0.171332    0.334617    11.00000   -1.50000
HJ    2    0.586055    0.259083    0.367110    11.00000   -1.50000
AFIX   0
HKLF 4

REM  arepw2045_a.res in C2/c
REM R1 =  0.0498 for    5280 Fo > 4sig(Fo)  and  0.0604 for all    6138 data
REM    301 parameters refined using      0 restraints

END

WGHT      0.0512      0.0000

REM Highest difference peak  2.085,  deepest hole -1.551,  1-sigma level  0.152
Q1    1   0.5363  0.5418  0.2611  11.00000  0.05    2.08
Q2    1   0.5203  0.6751  0.2580  11.00000  0.05    1.98
;
_shelx_res_checksum              7312
_olex2_submission_special_instructions 'No special instructions were received'
_oxdiff_exptl_absorpt_empirical_details 
;
Empirical correction (ABSPACK) includes:
- Absorption correction using spherical harmonics
- Frame scaling
;
_oxdiff_exptl_absorpt_empirical_full_max 2.408
_oxdiff_exptl_absorpt_empirical_full_min 0.363
####################################################################### 
# 
# This file contains crystal structure data downloaded from the 
# Cambridge Structural Database (CSD) hosted by the Cambridge 
# Crystallographic Data Centre (CCDC).
# 
# Full information about CCDC data access policies and citation 
# guidelines are available at http://www.ccdc.cam.ac.uk/access/V1 
# 
# Audit and citation data items may have been added by the CCDC. 
# Please retain this information to preserve the provenance of 
# this file and to allow appropriate attribution of the data. 
# 
#######################################################################

data_1Y
_database_code_depnum_ccdc_archive 'CCDC 2370380'
loop_
_audit_author_name
_audit_author_address
'Peng-Bo JIn'
;Xian Jiaotong University
China
;
_audit_update_record             
;
2024-07-13 deposited with the CCDC.	2024-12-24 downloaded from the CCDC.
;
_audit_creation_date             2023-12-28
_audit_creation_method           
;
Olex2 1.5
(compiled 2023.08.24 svn.re1ec1418 for OlexSys, GUI svn.r6817)
;
_shelx_SHELXL_version_number     2014/7
_chemical_name_common            ?
_chemical_name_systematic        ?
_chemical_formula_moiety         'C58 H86 I N4 Y, C7 H8'
_chemical_formula_sum            'C65 H94 I N4 Y'
_chemical_formula_weight         1147.25
_chemical_melting_point          ?
loop_
_atom_type_symbol
_atom_type_description
_atom_type_scat_dispersion_real
_atom_type_scat_dispersion_imag
_atom_type_scat_source
C C 0.0033 0.0016 'International Tables Vol C Tables 4.2.6.8 and 6.1.1.4'
H H 0.0000 0.0000 'International Tables Vol C Tables 4.2.6.8 and 6.1.1.4'
I I -0.4742 1.8119 'International Tables Vol C Tables 4.2.6.8 and 6.1.1.4'
N N 0.0061 0.0033 'International Tables Vol C Tables 4.2.6.8 and 6.1.1.4'
Y Y -2.7962 3.5667 'International Tables Vol C Tables 4.2.6.8 and 6.1.1.4'

_shelx_space_group_comment       
;
The symmetry employed for this shelxl refinement is uniquely defined
by the following loop, which should always be used as a source of
symmetry information in preference to the above space-group names.
They are only intended as comments.
;
_space_group_crystal_system      monoclinic
_space_group_IT_number           15
_space_group_name_H-M_alt        'I 1 2/a 1'
_space_group_name_Hall           '-I 2ya'
loop_
_space_group_symop_operation_xyz
'x, y, z'
'-x+1/2, y, -z'
'x+1/2, y+1/2, z+1/2'
'-x+1, y+1/2, -z+1/2'
'-x, -y, -z'
'x-1/2, -y, z'
'-x+1/2, -y+1/2, -z+1/2'
'x, -y+1/2, z+1/2'

_cell_length_a                   25.2282(11)
_cell_length_b                   10.9625(3)
_cell_length_c                   23.8393(9)
_cell_angle_alpha                90
_cell_angle_beta                 116.041(5)
_cell_angle_gamma                90
_cell_volume                     5923.8(4)
_cell_formula_units_Z            4
_cell_measurement_reflns_used    5749
_cell_measurement_temperature    100.00(10)
_cell_measurement_theta_max      28.6150
_cell_measurement_theta_min      3.7610
_shelx_estimated_absorpt_T_max   ?
_shelx_estimated_absorpt_T_min   ?
_exptl_absorpt_coefficient_mu    1.547
_exptl_absorpt_correction_T_max  1.00000
_exptl_absorpt_correction_T_min  0.70762
_exptl_absorpt_correction_type   multi-scan
_exptl_absorpt_process_details   
;
CrysAlisPro 1.171.41.122a (Rigaku Oxford Diffraction, 2021)
Empirical absorption correction using spherical harmonics,
implemented in SCALE3 ABSPACK scaling algorithm.
;
_exptl_absorpt_special_details   ?
_exptl_crystal_colour            colourless
_exptl_crystal_colour_primary    colourless
_exptl_crystal_density_diffrn    1.286
_exptl_crystal_density_meas      ?
_exptl_crystal_density_method    ?
_exptl_crystal_description       block
_exptl_crystal_F_000             2416
_exptl_crystal_size_max          0.2
_exptl_crystal_size_mid          0.2
_exptl_crystal_size_min          0.18
_exptl_transmission_factor_max   ?
_exptl_transmission_factor_min   ?
_diffrn_reflns_av_R_equivalents  0.0274
_diffrn_reflns_av_unetI/netI     0.0499
_diffrn_reflns_Laue_measured_fraction_full 0.996
_diffrn_reflns_Laue_measured_fraction_max 0.843
_diffrn_reflns_limit_h_max       32
_diffrn_reflns_limit_h_min       -33
_diffrn_reflns_limit_k_max       14
_diffrn_reflns_limit_k_min       -9
_diffrn_reflns_limit_l_max       14
_diffrn_reflns_limit_l_min       -31
_diffrn_reflns_number            12717
_diffrn_reflns_point_group_measured_fraction_full 0.996
_diffrn_reflns_point_group_measured_fraction_max 0.843
_diffrn_reflns_theta_full        25.242
_diffrn_reflns_theta_max         29.149
_diffrn_reflns_theta_min         3.405
_diffrn_ambient_environment      N~2~
_diffrn_ambient_temperature      100.00(10)
_diffrn_detector                 'CCD plate'
_diffrn_detector_area_resol_mean 16.1428
_diffrn_detector_type            Eos
_diffrn_measured_fraction_theta_full 0.996
_diffrn_measured_fraction_theta_max 0.843
_diffrn_measurement_details      
;
List of Runs (angles in degrees, time in seconds):

  # Type    Start    End  Width  t~exp~   \w     \q     \k     \f   Frames
#--------------------------------------------------------------------------
  1  \w    -90.00   0.00   1.00    3.11    --  -18.62 -37.00 -30.00   90
  2  \w    -80.00 -41.00   1.00    3.11    --  -18.62-178.00   0.00   39
  3  \w     49.00  87.00   1.00    3.11    --   20.34  57.00 -60.00   38
  4  \w     39.00  98.00   1.00    3.11    --   20.34 178.00 -90.00   59
;
_diffrn_measurement_device       'four-circle diffractometer'
_diffrn_measurement_device_type  'SuperNova, Single source at offset/far, Eos'
_diffrn_measurement_method       '\w scans'
_diffrn_orient_matrix_type       
'CrysAlisPro convention (1999,Acta A55,543-557)'
_diffrn_orient_matrix_UB_11      0.0123715000
_diffrn_orient_matrix_UB_12      -0.0435646000
_diffrn_orient_matrix_UB_13      0.0243352000
_diffrn_orient_matrix_UB_21      0.0136576000
_diffrn_orient_matrix_UB_22      -0.0298184000
_diffrn_orient_matrix_UB_23      -0.0166531000
_diffrn_orient_matrix_UB_31      0.0252797000
_diffrn_orient_matrix_UB_32      0.0374277000
_diffrn_orient_matrix_UB_33      0.0150661000
_diffrn_oxdiff_digest_frames     
;
0111b855e93706c385d1061082ebeb423d00029f536
;
_diffrn_oxdiff_digest_hkl        
;
010bd161fa7edc520260d8c8c2857bf5338763
;
_diffrn_radiation_monochromator  mirror
_diffrn_radiation_probe          x-ray
_diffrn_radiation_type           MoK\a
_diffrn_radiation_wavelength     0.71073
_diffrn_source                   'micro-focus sealed X-ray tube'
_diffrn_source_type              'SuperNova (Mo) X-ray Source'
_reflns_Friedel_coverage         0.000
_reflns_Friedel_fraction_full    .
_reflns_Friedel_fraction_max     .
_reflns_number_gt                5596
_reflns_number_total             6732
_reflns_odcompleteness_completeness 99.50
_reflns_odcompleteness_iscentric 1
_reflns_odcompleteness_theta     26.32
_reflns_special_details          
;
 Reflections were merged by SHELXL according to the crystal
 class for the calculation of statistics and refinement.
 
 _reflns_Friedel_fraction is defined as the number of unique
 Friedel pairs measured divided by the number that would be
 possible theoretically, ignoring centric projections and
 systematic absences.
;
_reflns_threshold_expression     'I > 2\s(I)'
_computing_cell_refinement       'CrysAlisPro 1.171.41.122a (Rigaku OD, 2021)'
_computing_data_collection       'CrysAlisPro 1.171.41.122a (Rigaku OD, 2021)'
_computing_data_reduction        'CrysAlisPro 1.171.41.122a (Rigaku OD, 2021)'
_computing_molecular_graphics    'Olex2 1.5 (Dolomanov et al., 2009)'
_computing_publication_material  'Olex2 1.5 (Dolomanov et al., 2009)'
_computing_structure_refinement  'ShelXL (Sheldrick, 2015)'
_computing_structure_solution    ?
_refine_diff_density_max         0.569
_refine_diff_density_min         -0.708
_refine_diff_density_rms         0.074
_refine_ls_extinction_coef       .
_refine_ls_extinction_method     none
_refine_ls_goodness_of_fit_ref   0.923
_refine_ls_hydrogen_treatment    constr
_refine_ls_matrix_type           full
_refine_ls_number_parameters     365
_refine_ls_number_reflns         6732
_refine_ls_number_restraints     136
_refine_ls_R_factor_all          0.0477
_refine_ls_R_factor_gt           0.0343
_refine_ls_restrained_S_all      0.915
_refine_ls_shift/su_max          0.000
_refine_ls_shift/su_mean         0.000
_refine_ls_structure_factor_coef Fsqd
_refine_ls_weighting_details     
'w=1/[\s^2^(Fo^2^)+(0.0412P)^2^+7.6212P] where P=(Fo^2^+2Fc^2^)/3'
_refine_ls_weighting_scheme      calc
_refine_ls_wR_factor_gt          0.0772
_refine_ls_wR_factor_ref         0.0852
_refine_special_details          ?
_olex2_refinement_description    
;
1. Restrained distances
 C2-C3
 1.51 with sigma of 0.02
 C3-C4 = C3-C8 = C5-C6
 1.39 with sigma of 0.02
 C4-C5 = C6-C7 = C7-C8
 1.38 with sigma of 0.02
 C2-C4 = C2-C8
 2.52 with sigma of 0.04
 C3-C5
 2.42 with sigma of 0.04
 C3-C7
 2.41 with sigma of 0.04
 C4-C6
 2.39 with sigma of 0.04
 C5-C7 = C6-C8
 2.4 with sigma of 0.04
 C3-C4 \\sim C4-C5 \\sim C5-C6 \\sim C6-C7 \\sim C7-C8 \\sim C8-C3
 with sigma of 0.02
 C3-C7 \\sim C3-C5 \\sim C8-C6 \\sim C4-C8 \\sim C5-C7 \\sim C4-C6
 with sigma of 0.04
 C2-C8 \\sim C2-C4
 with sigma of 0.04
2. Restrained planarity
 C2, C3, C4, C5, C6, C7, C8
 with sigma of 0.1
3. Uiso/Uaniso restraints and constraints
C2 \\sim C3 \\sim C4 \\sim C5 \\sim C6 \\sim C7 \\sim C8: within 2A with sigma
of 0.04 and sigma for terminal atoms of 0.08 within 2A
4. Rigid body (RIGU) restrains
 C2, C3, C4, C5, C6, C7, C8
 with sigma for 1-2 distances of 0.004 and sigma for 1-3 distances of 0.004
5. Others
 Fixed Sof: C2(0.5) H2A(0.5) H2B(0.5) H2C(0.5) C3(0.5) C4(0.5) H4(0.5) C5(0.5)
 H5(0.5) C6(0.5) H6(0.5) C7(0.5) H7(0.5) C8(0.5) H8(0.5)
6.a Ternary CH refined with riding coordinates:
 C009(H009), C00G(H00G), C00H(H00H), C00M(H00N)
6.b Aromatic/amide H refined with riding coordinates:
 C00B(H00B), C00C(H00C), C00D(H00D), C00J(H00J), C00K(H00K), C00Q(H00U),
 C4(H4), C5(H5), C6(H6), C7(H7), C8(H8)
6.c Idealised Me refined as rotating group:
 C00I(H00A,H00E,H00F), C00L(H00I,H00L,H00M), C00O(H00O,H00P,H00Q), C00P(H00R,
 H00S,H00T), C00R(H00V,H00W,H00X), C00S(H00Y,H,HA), C00T(H00Z,HB,HC), C00U(H00,
 HD,HE), C00V(H0AA,HF,HG), C00W(H1AA,HH,HI), C00X(H2AA,HJ,HK), C2(H2A,H2B,H2C)
;
_atom_sites_solution_hydrogens   geom
_atom_sites_solution_primary     ?
_atom_sites_solution_secondary   ?
loop_
_atom_site_label
_atom_site_type_symbol
_atom_site_fract_x
_atom_site_fract_y
_atom_site_fract_z
_atom_site_U_iso_or_equiv
_atom_site_adp_type
_atom_site_occupancy
_atom_site_site_symmetry_order
_atom_site_calc_flag
_atom_site_refinement_flags_posn
_atom_site_refinement_flags_adp
_atom_site_refinement_flags_occupancy
_atom_site_disorder_assembly
_atom_site_disorder_group
I001 I 0.7500 0.22077(2) 0.5000 0.02797(8) Uani 1 2 d S T P . .
Y002 Y 0.7500 0.48481(3) 0.5000 0.01136(8) Uani 1 2 d S T P . .
N003 N 0.74505(8) 0.58670(18) 0.58169(8) 0.0136(4) Uani 1 1 d . . . . .
N004 N 0.83069(8) 0.49700(18) 0.60225(8) 0.0138(4) Uani 1 1 d . . . . .
C005 C 0.79945(9) 0.5559(2) 0.62651(10) 0.0144(4) Uani 1 1 d . . . . .
C006 C 0.89155(10) 0.4599(2) 0.63372(10) 0.0158(5) Uani 1 1 d . . . . .
C007 C 0.69542(10) 0.6243(2) 0.59177(10) 0.0138(5) Uani 1 1 d . . . . .
C008 C 0.68054(10) 0.7483(2) 0.59003(10) 0.0161(5) Uani 1 1 d . . . . .
C009 C 0.66646(11) 0.4000(2) 0.58878(11) 0.0203(5) Uani 1 1 d . . . . .
H009 H 0.7078 0.3878 0.5944 0.024 Uiso 1 1 calc R . . . .
C00A C 0.93434(10) 0.5384(2) 0.63043(10) 0.0178(5) Uani 1 1 d . . . . .
C00B C 0.63120(11) 0.7794(2) 0.59924(11) 0.0196(5) Uani 1 1 d . . . . .
H00B H 0.6213 0.8631 0.5991 0.024 Uiso 1 1 calc R . . . .
C00C C 0.59662(11) 0.6925(2) 0.60850(11) 0.0222(5) Uani 1 1 d . . . . .
H00C H 0.5640 0.7159 0.6160 0.027 Uiso 1 1 calc R . . . .
C00D C 0.60972(10) 0.5709(2) 0.60681(11) 0.0204(5) Uani 1 1 d . . . . .
H00D H 0.5852 0.5105 0.6120 0.024 Uiso 1 1 calc R . . . .
C00E C 0.90860(10) 0.3450(2) 0.66308(10) 0.0191(5) Uani 1 1 d . . . . .
C00F C 0.65826(10) 0.5349(2) 0.59762(10) 0.0167(5) Uani 1 1 d . . . . .
C00G C 0.91828(10) 0.6566(2) 0.59410(11) 0.0206(5) Uani 1 1 d . . . . .
H00G H 0.8762 0.6500 0.5623 0.025 Uiso 1 1 calc R . . . .
C00H C 0.86651(12) 0.2475(2) 0.66411(12) 0.0255(6) Uani 1 1 d . . . . .
H00H H 0.8253 0.2758 0.6379 0.031 Uiso 1 1 calc R . . . .
C00I C 0.68315(12) 0.8827(2) 0.50718(12) 0.0263(6) Uani 1 1 d . . . . .
H00A H 0.6829 0.8123 0.4817 0.039 Uiso 1 1 calc GR . . . .
H00E H 0.7038 0.9508 0.4988 0.039 Uiso 1 1 calc GR . . . .
H00F H 0.6425 0.9068 0.4967 0.039 Uiso 1 1 calc GR . . . .
C00J C 0.99372(11) 0.5059(3) 0.66253(11) 0.0242(6) Uani 1 1 d . . . . .
H00J H 1.0230 0.5596 0.6618 0.029 Uiso 1 1 calc R . . . .
C00K C 1.01090(11) 0.3986(3) 0.69508(11) 0.0283(6) Uani 1 1 d . . . . .
H00K H 1.0516 0.3803 0.7185 0.034 Uiso 1 1 calc R . . . .
C00L C 0.88576(10) 0.5654(3) 0.74012(10) 0.0248(6) Uani 1 1 d . . . . .
H00I H 0.8962 0.4794 0.7398 0.037 Uiso 1 1 calc GR . . . .
H00L H 0.8944 0.5899 0.7828 0.037 Uiso 1 1 calc GR . . . .
H00M H 0.9089 0.6157 0.7249 0.037 Uiso 1 1 calc GR . . . .
C00M C 0.71484(11) 0.8486(2) 0.57638(11) 0.0201(5) Uani 1 1 d . . . . .
H00N H 0.7547 0.8160 0.5851 0.024 Uiso 1 1 calc R . . . .
C00N C 0.81953(10) 0.5831(2) 0.69742(10) 0.0215(5) Uani 1 1 d . . . . .
C00O C 0.62439(13) 0.3648(2) 0.52131(12) 0.0292(6) Uani 1 1 d . . . . .
H00O H 0.5835 0.3734 0.5150 0.044 Uiso 1 1 calc GR . . . .
H00P H 0.6317 0.2801 0.5136 0.044 Uiso 1 1 calc GR . . . .
H00Q H 0.6312 0.4187 0.4923 0.044 Uiso 1 1 calc GR . . . .
C00P C 0.95574(12) 0.6792(3) 0.55908(12) 0.0313(6) Uani 1 1 d . . . . .
H00R H 0.9965 0.6966 0.5891 0.047 Uiso 1 1 calc GR . . . .
H00S H 0.9397 0.7488 0.5309 0.047 Uiso 1 1 calc GR . . . .
H00T H 0.9550 0.6065 0.5348 0.047 Uiso 1 1 calc GR . . . .
C00Q C 0.96881(11) 0.3180(3) 0.69353(11) 0.0263(6) Uani 1 1 d . . . . .
H00U H 0.9809 0.2413 0.7138 0.032 Uiso 1 1 calc R . . . .
C00R C 0.87612(14) 0.1269(3) 0.63644(15) 0.0384(7) Uani 1 1 d . . . . .
H00V H 0.8752 0.1428 0.5956 0.058 Uiso 1 1 calc GR . . . .
H00W H 0.8448 0.0692 0.6316 0.058 Uiso 1 1 calc GR . . . .
H00X H 0.9145 0.0923 0.6645 0.058 Uiso 1 1 calc GR . . . .
C00S C 0.65661(13) 0.3152(3) 0.63430(13) 0.0297(6) Uani 1 1 d . . . . .
H00Y H 0.6666 0.2314 0.6283 0.045 Uiso 1 1 calc GR . . . .
H H 0.6151 0.3188 0.6265 0.045 Uiso 1 1 calc GR . . . .
HA H 0.6817 0.3410 0.6772 0.045 Uiso 1 1 calc GR . . . .
C00T C 0.80652(12) 0.7162(3) 0.70813(12) 0.0312(7) Uani 1 1 d . . . . .
H00Z H 0.8244 0.7715 0.6890 0.047 Uiso 1 1 calc GR . . . .
HB H 0.8231 0.7324 0.7531 0.047 Uiso 1 1 calc GR . . . .
HC H 0.7638 0.7292 0.6892 0.047 Uiso 1 1 calc GR . . . .
C00U C 0.72329(13) 0.9638(2) 0.61601(13) 0.0296(6) Uani 1 1 d . . . . .
H00 H 0.6848 1.0011 0.6057 0.044 Uiso 1 1 calc GR . . . .
HD H 0.7482 1.0220 0.6073 0.044 Uiso 1 1 calc GR . . . .
HE H 0.7422 0.9420 0.6604 0.044 Uiso 1 1 calc GR . . . .
C00V C 0.78521(12) 0.4975(3) 0.72088(11) 0.0309(7) Uani 1 1 d . . . . .
H0AA H 0.7442 0.5249 0.7045 0.046 Uiso 1 1 calc GR . . . .
HF H 0.8033 0.4987 0.7666 0.046 Uiso 1 1 calc GR . . . .
HG H 0.7863 0.4142 0.7064 0.046 Uiso 1 1 calc GR . . . .
C00W C 0.87295(14) 0.2203(3) 0.72993(14) 0.0395(8) Uani 1 1 d . . . . .
H1AA H 0.9130 0.1908 0.7561 0.059 Uiso 1 1 calc GR . . . .
HH H 0.8443 0.1578 0.7276 0.059 Uiso 1 1 calc GR . . . .
HI H 0.8657 0.2950 0.7481 0.059 Uiso 1 1 calc GR . . . .
C00X C 0.92276(14) 0.7659(3) 0.63560(13) 0.0337(7) Uani 1 1 d . . . . .
H2AA H 0.8939 0.7571 0.6526 0.051 Uiso 1 1 calc GR . . . .
HJ H 0.9146 0.8410 0.6109 0.051 Uiso 1 1 calc GR . . . .
HK H 0.9626 0.7697 0.6700 0.051 Uiso 1 1 calc GR . . . .
C2 C 0.4958(4) 0.9720(10) 0.5781(4) 0.038(2) Uani 0.5 1 d D U . A -1
H2A H 0.4608 1.0102 0.5783 0.057 Uiso 0.5 1 calc GR . . A -1
H2B H 0.5314 1.0082 0.6112 0.057 Uiso 0.5 1 calc GR . . A -1
H2C H 0.4952 0.8842 0.5855 0.057 Uiso 0.5 1 calc GR . . A -1
C3 C 0.4961(2) 0.9930(5) 0.5154(2) 0.0271(11) Uani 0.5 1 d D U . A -1
C4 C 0.4580(3) 0.9279(6) 0.4644(3) 0.0293(14) Uani 0.5 1 d D U . A -1
H4 H 0.4321 0.8704 0.4691 0.035 Uiso 0.5 1 calc R . . A -1
C5 C 0.4565(2) 0.9442(5) 0.4063(2) 0.0280(11) Uani 0.5 1 d D U . A -1
H5 H 0.4300 0.8978 0.3717 0.034 Uiso 0.5 1 calc R . . A -1
C6 C 0.4936(4) 1.0278(8) 0.3988(3) 0.0267(17) Uani 0.5 1 d D U . A -1
H6 H 0.4927 1.0402 0.3590 0.032 Uiso 0.5 1 calc R . . A -1
C7 C 0.5322(2) 1.0937(6) 0.4499(3) 0.0317(13) Uani 0.5 1 d D U . A -1
H7 H 0.5584 1.1509 0.4454 0.038 Uiso 0.5 1 calc R . . A -1
C8 C 0.5328(3) 1.0766(7) 0.5079(3) 0.0314(15) Uani 0.5 1 d D U . A -1
H8 H 0.5589 1.1232 0.5426 0.038 Uiso 0.5 1 calc R . . A -1

loop_
_atom_site_aniso_label
_atom_site_aniso_U_11
_atom_site_aniso_U_22
_atom_site_aniso_U_33
_atom_site_aniso_U_23
_atom_site_aniso_U_13
_atom_site_aniso_U_12
I001 0.04747(17) 0.01269(12) 0.02040(13) 0.000 0.01180(11) 0.000
Y002 0.01329(15) 0.01244(15) 0.00805(14) 0.000 0.00442(11) 0.000
N003 0.0133(9) 0.0172(10) 0.0107(9) -0.0005(8) 0.0057(7) 0.0021(8)
N004 0.0117(9) 0.0197(10) 0.0097(9) -0.0001(8) 0.0043(7) 0.0016(8)
C005 0.0153(11) 0.0173(11) 0.0116(10) -0.0005(10) 0.0069(8) -0.0010(10)
C006 0.0144(11) 0.0246(13) 0.0073(9) -0.0022(10) 0.0038(8) 0.0051(10)
C007 0.0125(10) 0.0206(12) 0.0073(9) 0.0010(9) 0.0035(8) 0.0020(9)
C008 0.0166(11) 0.0194(12) 0.0122(10) -0.0016(10) 0.0062(9) -0.0008(10)
C009 0.0246(13) 0.0172(12) 0.0226(12) 0.0030(10) 0.0136(10) 0.0006(10)
C00A 0.0154(11) 0.0262(13) 0.0106(10) -0.0038(10) 0.0047(9) 0.0022(10)
C00B 0.0224(12) 0.0204(13) 0.0177(11) 0.0017(10) 0.0104(10) 0.0057(10)
C00C 0.0179(12) 0.0306(14) 0.0232(12) 0.0027(11) 0.0137(10) 0.0045(11)
C00D 0.0210(12) 0.0254(13) 0.0192(11) 0.0027(11) 0.0131(10) -0.0020(11)
C00E 0.0202(12) 0.0260(13) 0.0112(10) 0.0007(10) 0.0070(9) 0.0054(11)
C00F 0.0172(11) 0.0201(12) 0.0123(10) 0.0017(10) 0.0062(9) 0.0016(10)
C00G 0.0163(11) 0.0283(14) 0.0145(11) -0.0015(11) 0.0043(9) -0.0050(11)
C00H 0.0260(13) 0.0273(14) 0.0217(13) 0.0067(12) 0.0091(10) 0.0060(12)
C00I 0.0323(14) 0.0227(13) 0.0238(13) 0.0006(11) 0.0121(11) -0.0050(12)
C00J 0.0144(11) 0.0404(16) 0.0168(12) -0.0020(12) 0.0058(9) 0.0007(11)
C00K 0.0155(12) 0.0466(17) 0.0179(12) -0.0013(12) 0.0029(10) 0.0093(12)
C00L 0.0215(12) 0.0388(16) 0.0103(10) -0.0052(11) 0.0036(9) 0.0032(12)
C00M 0.0242(12) 0.0186(12) 0.0202(12) -0.0033(10) 0.0121(10) -0.0037(11)
C00N 0.0192(12) 0.0345(15) 0.0087(10) -0.0032(10) 0.0043(9) 0.0061(11)
C00O 0.0393(16) 0.0238(14) 0.0270(14) -0.0060(12) 0.0167(12) -0.0048(12)
C00P 0.0271(14) 0.0447(17) 0.0237(13) 0.0037(13) 0.0127(11) -0.0061(13)
C00Q 0.0266(13) 0.0330(14) 0.0153(12) 0.0044(11) 0.0054(10) 0.0125(12)
C00R 0.0364(17) 0.0269(15) 0.0443(18) 0.0046(14) 0.0108(14) 0.0112(13)
C00S 0.0392(16) 0.0223(13) 0.0334(15) 0.0057(12) 0.0212(13) -0.0002(13)
C00T 0.0258(14) 0.0453(18) 0.0149(12) -0.0138(12) 0.0020(10) 0.0080(13)
C00U 0.0388(16) 0.0220(13) 0.0326(15) -0.0094(12) 0.0199(12) -0.0083(12)
C00V 0.0250(13) 0.0564(19) 0.0127(11) 0.0079(12) 0.0095(10) 0.0052(13)
C00W 0.0413(17) 0.0462(19) 0.0314(15) 0.0203(15) 0.0163(13) 0.0091(15)
C00X 0.0494(18) 0.0271(15) 0.0229(13) -0.0037(12) 0.0142(13) -0.0013(14)
C2 0.039(5) 0.048(5) 0.033(4) 0.012(4) 0.021(4) 0.026(4)
C3 0.025(3) 0.028(3) 0.031(3) 0.007(2) 0.014(2) 0.014(2)
C4 0.029(3) 0.020(3) 0.040(3) 0.007(3) 0.016(3) 0.007(2)
C5 0.028(3) 0.020(3) 0.029(2) 0.000(2) 0.007(2) 0.002(2)
C6 0.024(3) 0.027(3) 0.023(3) 0.001(3) 0.005(3) 0.002(3)
C7 0.024(3) 0.037(3) 0.032(3) -0.006(3) 0.011(2) -0.007(3)
C8 0.023(3) 0.041(4) 0.027(3) -0.002(3) 0.008(3) 0.001(3)

_geom_special_details            
;
 All esds (except the esd in the dihedral angle between two l.s. planes)
 are estimated using the full covariance matrix.  The cell esds are taken
 into account individually in the estimation of esds in distances, angles
 and torsion angles; correlations between esds in cell parameters are only
 used when they are defined by crystal symmetry.  An approximate (isotropic)
 treatment of cell esds is used for estimating esds involving l.s. planes.
;
loop_
_geom_bond_atom_site_label_1
_geom_bond_atom_site_label_2
_geom_bond_distance
_geom_bond_site_symmetry_2
_geom_bond_publ_flag
I001 Y002 2.8945(4) . ?
Y002 N003 2.2955(18) . ?
Y002 N003 2.2955(18) 2_656 ?
Y002 N004 2.3973(18) 2_656 ?
Y002 N004 2.3973(18) . ?
Y002 C005 2.821(2) 2_656 ?
Y002 C005 2.821(2) . ?
N003 C005 1.361(3) . ?
N003 C007 1.435(3) . ?
N004 C005 1.332(3) . ?
N004 C006 1.440(3) . ?
C005 C00N 1.566(3) . ?
C006 C00A 1.410(3) . ?
C006 C00E 1.413(3) . ?
C007 C008 1.407(3) . ?
C007 C00F 1.405(3) . ?
C008 C00B 1.398(3) . ?
C008 C00M 1.520(3) . ?
C009 H009 1.0000 . ?
C009 C00F 1.521(3) . ?
C009 C00O 1.537(3) . ?
C009 C00S 1.530(3) . ?
C00A C00G 1.512(3) . ?
C00A C00J 1.396(3) . ?
C00B H00B 0.9500 . ?
C00B C00C 1.374(3) . ?
C00C H00C 0.9500 . ?
C00C C00D 1.378(4) . ?
C00D H00D 0.9500 . ?
C00D C00F 1.392(3) . ?
C00E C00H 1.515(4) . ?
C00E C00Q 1.398(3) . ?
C00G H00G 1.0000 . ?
C00G C00P 1.531(3) . ?
C00G C00X 1.526(4) . ?
C00H H00H 1.0000 . ?
C00H C00R 1.543(4) . ?
C00H C00W 1.534(4) . ?
C00I H00A 0.9800 . ?
C00I H00E 0.9800 . ?
C00I H00F 0.9800 . ?
C00I C00M 1.530(3) . ?
C00J H00J 0.9500 . ?
C00J C00K 1.371(4) . ?
C00K H00K 0.9500 . ?
C00K C00Q 1.369(4) . ?
C00L H00I 0.9800 . ?
C00L H00L 0.9800 . ?
C00L H00M 0.9800 . ?
C00L C00N 1.540(3) . ?
C00M H00N 1.0000 . ?
C00M C00U 1.535(3) . ?
C00N C00T 1.541(4) . ?
C00N C00V 1.539(4) . ?
C00O H00O 0.9800 . ?
C00O H00P 0.9800 . ?
C00O H00Q 0.9800 . ?
C00P H00R 0.9800 . ?
C00P H00S 0.9800 . ?
C00P H00T 0.9800 . ?
C00Q H00U 0.9500 . ?
C00R H00V 0.9800 . ?
C00R H00W 0.9800 . ?
C00R H00X 0.9800 . ?
C00S H00Y 0.9800 . ?
C00S H 0.9800 . ?
C00S HA 0.9800 . ?
C00T H00Z 0.9800 . ?
C00T HB 0.9800 . ?
C00T HC 0.9800 . ?
C00U H00 0.9800 . ?
C00U HD 0.9800 . ?
C00U HE 0.9800 . ?
C00V H0AA 0.9800 . ?
C00V HF 0.9800 . ?
C00V HG 0.9800 . ?
C00W H1AA 0.9800 . ?
C00W HH 0.9800 . ?
C00W HI 0.9800 . ?
C00X H2AA 0.9800 . ?
C00X HJ 0.9800 . ?
C00X HK 0.9800 . ?
C2 H2A 0.9800 . ?
C2 H2B 0.9800 . ?
C2 H2C 0.9800 . ?
C2 C3 1.515(8) . ?
C3 C4 1.374(7) . ?
C3 C8 1.370(8) . ?
C4 H4 0.9500 . ?
C4 C5 1.380(7) . ?
C5 H5 0.9500 . ?
C5 C6 1.377(8) . ?
C6 H6 0.9500 . ?
C6 C7 1.384(7) . ?
C7 H7 0.9500 . ?
C7 C8 1.387(7) . ?
C8 H8 0.9500 . ?

loop_
_geom_angle_atom_site_label_1
_geom_angle_atom_site_label_2
_geom_angle_atom_site_label_3
_geom_angle
_geom_angle_site_symmetry_1
_geom_angle_site_symmetry_3
_geom_angle_publ_flag
N003 Y002 I001 119.12(5) 2_656 . ?
N003 Y002 I001 119.12(5) . . ?
N003 Y002 N003 121.76(10) 2_656 . ?
N003 Y002 N004 119.82(6) 2_656 . ?
N003 Y002 N004 56.52(6) . . ?
N003 Y002 N004 119.82(6) . 2_656 ?
N003 Y002 N004 56.52(6) 2_656 2_656 ?
N003 Y002 C005 127.54(7) . 2_656 ?
N003 Y002 C005 127.54(7) 2_656 . ?
N003 Y002 C005 28.56(6) 2_656 2_656 ?
N003 Y002 C005 28.56(6) . . ?
N004 Y002 I001 93.20(5) 2_656 . ?
N004 Y002 I001 93.20(5) . . ?
N004 Y002 N004 173.61(9) 2_656 . ?
N004 Y002 C005 148.36(6) . 2_656 ?
N004 Y002 C005 28.10(6) . . ?
N004 Y002 C005 28.10(6) 2_656 2_656 ?
N004 Y002 C005 148.35(6) 2_656 . ?
C005 Y002 I001 106.05(5) . . ?
C005 Y002 I001 106.05(5) 2_656 . ?
C005 Y002 C005 147.90(10) . 2_656 ?
C005 N003 Y002 97.69(13) . . ?
C005 N003 C007 126.38(18) . . ?
C007 N003 Y002 131.15(14) . . ?
C005 N004 Y002 93.92(13) . . ?
C005 N004 C006 127.57(18) . . ?
C006 N004 Y002 138.51(14) . . ?
N003 C005 Y002 53.76(11) . . ?
N003 C005 C00N 122.51(19) . . ?
N004 C005 Y002 57.99(11) . . ?
N004 C005 N003 111.38(19) . . ?
N004 C005 C00N 126.05(19) . . ?
C00N C005 Y002 171.35(16) . . ?
C00A C006 N004 117.8(2) . . ?
C00A C006 C00E 119.9(2) . . ?
C00E C006 N004 122.2(2) . . ?
C008 C007 N003 120.9(2) . . ?
C00F C007 N003 119.1(2) . . ?
C00F C007 C008 119.7(2) . . ?
C007 C008 C00M 122.4(2) . . ?
C00B C008 C007 118.4(2) . . ?
C00B C008 C00M 119.1(2) . . ?
C00F C009 H009 107.9 . . ?
C00F C009 C00O 108.4(2) . . ?
C00F C009 C00S 114.7(2) . . ?
C00O C009 H009 107.9 . . ?
C00S C009 H009 107.9 . . ?
C00S C009 C00O 109.7(2) . . ?
C006 C00A C00G 122.4(2) . . ?
C00J C00A C006 118.5(2) . . ?
C00J C00A C00G 119.1(2) . . ?
C008 C00B H00B 119.1 . . ?
C00C C00B C008 121.9(2) . . ?
C00C C00B H00B 119.1 . . ?
C00B C00C H00C 120.4 . . ?
C00B C00C C00D 119.3(2) . . ?
C00D C00C H00C 120.4 . . ?
C00C C00D H00D 119.4 . . ?
C00C C00D C00F 121.1(2) . . ?
C00F C00D H00D 119.4 . . ?
C006 C00E C00H 125.0(2) . . ?
C00Q C00E C006 118.1(2) . . ?
C00Q C00E C00H 116.8(2) . . ?
C007 C00F C009 121.8(2) . . ?
C00D C00F C007 119.3(2) . . ?
C00D C00F C009 118.7(2) . . ?
C00A C00G H00G 107.5 . . ?
C00A C00G C00P 112.1(2) . . ?
C00A C00G C00X 112.1(2) . . ?
C00P C00G H00G 107.5 . . ?
C00X C00G H00G 107.5 . . ?
C00X C00G C00P 109.8(2) . . ?
C00E C00H H00H 108.3 . . ?
C00E C00H C00R 110.8(2) . . ?
C00E C00H C00W 113.2(2) . . ?
C00R C00H H00H 108.3 . . ?
C00W C00H H00H 108.3 . . ?
C00W C00H C00R 107.8(2) . . ?
H00A C00I H00E 109.5 . . ?
H00A C00I H00F 109.5 . . ?
H00E C00I H00F 109.5 . . ?
C00M C00I H00A 109.5 . . ?
C00M C00I H00E 109.5 . . ?
C00M C00I H00F 109.5 . . ?
C00A C00J H00J 119.1 . . ?
C00K C00J C00A 121.7(2) . . ?
C00K C00J H00J 119.1 . . ?
C00J C00K H00K 120.3 . . ?
C00Q C00K C00J 119.3(2) . . ?
C00Q C00K H00K 120.3 . . ?
H00I C00L H00L 109.5 . . ?
H00I C00L H00M 109.5 . . ?
H00L C00L H00M 109.5 . . ?
C00N C00L H00I 109.5 . . ?
C00N C00L H00L 109.5 . . ?
C00N C00L H00M 109.5 . . ?
C008 C00M C00I 109.3(2) . . ?
C008 C00M H00N 108.2 . . ?
C008 C00M C00U 113.7(2) . . ?
C00I C00M H00N 108.2 . . ?
C00I C00M C00U 109.2(2) . . ?
C00U C00M H00N 108.2 . . ?
C00L C00N C005 115.63(19) . . ?
C00L C00N C00T 104.9(2) . . ?
C00T C00N C005 111.6(2) . . ?
C00V C00N C005 108.0(2) . . ?
C00V C00N C00L 107.6(2) . . ?
C00V C00N C00T 108.8(2) . . ?
C009 C00O H00O 109.5 . . ?
C009 C00O H00P 109.5 . . ?
C009 C00O H00Q 109.5 . . ?
H00O C00O H00P 109.5 . . ?
H00O C00O H00Q 109.5 . . ?
H00P C00O H00Q 109.5 . . ?
C00G C00P H00R 109.5 . . ?
C00G C00P H00S 109.5 . . ?
C00G C00P H00T 109.5 . . ?
H00R C00P H00S 109.5 . . ?
H00R C00P H00T 109.5 . . ?
H00S C00P H00T 109.5 . . ?
C00E C00Q H00U 119.0 . . ?
C00K C00Q C00E 122.0(3) . . ?
C00K C00Q H00U 119.0 . . ?
C00H C00R H00V 109.5 . . ?
C00H C00R H00W 109.5 . . ?
C00H C00R H00X 109.5 . . ?
H00V C00R H00W 109.5 . . ?
H00V C00R H00X 109.5 . . ?
H00W C00R H00X 109.5 . . ?
C009 C00S H00Y 109.5 . . ?
C009 C00S H 109.5 . . ?
C009 C00S HA 109.5 . . ?
H00Y C00S H 109.5 . . ?
H00Y C00S HA 109.5 . . ?
H C00S HA 109.5 . . ?
C00N C00T H00Z 109.5 . . ?
C00N C00T HB 109.5 . . ?
C00N C00T HC 109.5 . . ?
H00Z C00T HB 109.5 . . ?
H00Z C00T HC 109.5 . . ?
HB C00T HC 109.5 . . ?
C00M C00U H00 109.5 . . ?
C00M C00U HD 109.5 . . ?
C00M C00U HE 109.5 . . ?
H00 C00U HD 109.5 . . ?
H00 C00U HE 109.5 . . ?
HD C00U HE 109.5 . . ?
C00N C00V H0AA 109.5 . . ?
C00N C00V HF 109.5 . . ?
C00N C00V HG 109.5 . . ?
H0AA C00V HF 109.5 . . ?
H0AA C00V HG 109.5 . . ?
HF C00V HG 109.5 . . ?
C00H C00W H1AA 109.5 . . ?
C00H C00W HH 109.5 . . ?
C00H C00W HI 109.5 . . ?
H1AA C00W HH 109.5 . . ?
H1AA C00W HI 109.5 . . ?
HH C00W HI 109.5 . . ?
C00G C00X H2AA 109.5 . . ?
C00G C00X HJ 109.5 . . ?
C00G C00X HK 109.5 . . ?
H2AA C00X HJ 109.5 . . ?
H2AA C00X HK 109.5 . . ?
HJ C00X HK 109.5 . . ?
H2A C2 H2B 109.5 . . ?
H2A C2 H2C 109.5 . . ?
H2B C2 H2C 109.5 . . ?
C3 C2 H2A 109.5 . . ?
C3 C2 H2B 109.5 . . ?
C3 C2 H2C 109.5 . . ?
C4 C3 C2 119.4(6) . . ?
C8 C3 C2 121.8(6) . . ?
C8 C3 C4 118.8(5) . . ?
C3 C4 H4 119.3 . . ?
C3 C4 C5 121.4(5) . . ?
C5 C4 H4 119.3 . . ?
C4 C5 H5 120.1 . . ?
C6 C5 C4 119.7(5) . . ?
C6 C5 H5 120.1 . . ?
C5 C6 H6 120.4 . . ?
C5 C6 C7 119.3(6) . . ?
C7 C6 H6 120.4 . . ?
C6 C7 H7 120.0 . . ?
C6 C7 C8 120.1(6) . . ?
C8 C7 H7 120.0 . . ?
C3 C8 C7 120.6(6) . . ?
C3 C8 H8 119.7 . . ?
C7 C8 H8 119.7 . . ?

loop_
_geom_torsion_atom_site_label_1
_geom_torsion_atom_site_label_2
_geom_torsion_atom_site_label_3
_geom_torsion_atom_site_label_4
_geom_torsion
_geom_torsion_site_symmetry_1
_geom_torsion_site_symmetry_2
_geom_torsion_site_symmetry_3
_geom_torsion_site_symmetry_4
_geom_torsion_publ_flag
Y002 N003 C005 N004 6.8(2) . . . . ?
Y002 N003 C005 C00N -170.54(19) . . . . ?
Y002 N003 C007 C008 -110.0(2) . . . . ?
Y002 N003 C007 C00F 64.1(3) . . . . ?
Y002 N004 C005 N003 -6.49(19) . . . . ?
Y002 N004 C005 C00N 170.8(2) . . . . ?
Y002 N004 C006 C00A 85.9(3) . . . . ?
Y002 N004 C006 C00E -89.2(3) . . . . ?
N003 C005 C00N C00L -168.6(2) . . . . ?
N003 C005 C00N C00T -48.8(3) . . . . ?
N003 C005 C00N C00V 70.8(3) . . . . ?
N003 C007 C008 C00B 179.0(2) . . . . ?
N003 C007 C008 C00M 1.2(3) . . . . ?
N003 C007 C00F C009 -4.6(3) . . . . ?
N003 C007 C00F C00D -179.4(2) . . . . ?
N004 C005 C00N C00L 14.4(4) . . . . ?
N004 C005 C00N C00T 134.3(2) . . . . ?
N004 C005 C00N C00V -106.2(3) . . . . ?
N004 C006 C00A C00G -1.6(3) . . . . ?
N004 C006 C00A C00J 177.7(2) . . . . ?
N004 C006 C00E C00H 1.4(3) . . . . ?
N004 C006 C00E C00Q -178.8(2) . . . . ?
C005 N003 C007 C008 100.2(3) . . . . ?
C005 N003 C007 C00F -85.8(3) . . . . ?
C005 N004 C006 C00A -94.7(3) . . . . ?
C005 N004 C006 C00E 90.2(3) . . . . ?
C006 N004 C005 Y002 -179.6(3) . . . . ?
C006 N004 C005 N003 173.9(2) . . . . ?
C006 N004 C005 C00N -8.9(4) . . . . ?
C006 C00A C00G C00P -139.9(2) . . . . ?
C006 C00A C00G C00X 96.0(3) . . . . ?
C006 C00A C00J C00K 2.2(4) . . . . ?
C006 C00E C00H C00R 123.2(2) . . . . ?
C006 C00E C00H C00W -115.7(3) . . . . ?
C006 C00E C00Q C00K -0.5(4) . . . . ?
C007 N003 C005 Y002 157.6(3) . . . . ?
C007 N003 C005 N004 164.4(2) . . . . ?
C007 N003 C005 C00N -13.0(4) . . . . ?
C007 C008 C00B C00C -1.4(3) . . . . ?
C007 C008 C00M C00I 97.0(3) . . . . ?
C007 C008 C00M C00U -140.8(2) . . . . ?
C008 C007 C00F C009 169.5(2) . . . . ?
C008 C007 C00F C00D -5.3(3) . . . . ?
C008 C00B C00C C00D -2.0(4) . . . . ?
C00A C006 C00E C00H -173.6(2) . . . . ?
C00A C006 C00E C00Q 6.2(3) . . . . ?
C00A C00J C00K C00Q 3.5(4) . . . . ?
C00B C008 C00M C00I -80.9(3) . . . . ?
C00B C008 C00M C00U 41.4(3) . . . . ?
C00B C00C C00D C00F 1.8(4) . . . . ?
C00C C00D C00F C007 1.8(3) . . . . ?
C00C C00D C00F C009 -173.1(2) . . . . ?
C00E C006 C00A C00G 173.6(2) . . . . ?
C00E C006 C00A C00J -7.0(3) . . . . ?
C00F C007 C008 C00B 5.0(3) . . . . ?
C00F C007 C008 C00M -172.8(2) . . . . ?
C00G C00A C00J C00K -178.5(2) . . . . ?
C00H C00E C00Q C00K 179.3(2) . . . . ?
C00J C00A C00G C00P 40.8(3) . . . . ?
C00J C00A C00G C00X -83.3(3) . . . . ?
C00J C00K C00Q C00E -4.3(4) . . . . ?
C00M C008 C00B C00C 176.6(2) . . . . ?
C00O C009 C00F C007 -96.3(3) . . . . ?
C00O C009 C00F C00D 78.5(3) . . . . ?
C00Q C00E C00H C00R -56.7(3) . . . . ?
C00Q C00E C00H C00W 64.5(3) . . . . ?
C00S C009 C00F C007 140.7(2) . . . . ?
C00S C009 C00F C00D -44.5(3) . . . . ?
C2 C3 C4 C5 179.8(6) . . . . ?
C2 C3 C8 C7 179.8(6) . . . . ?
C3 C4 C5 C6 -0.4(10) . . . . ?
C4 C3 C8 C7 -1.1(11) . . . . ?
C4 C5 C6 C7 0.5(12) . . . . ?
C5 C6 C7 C8 -0.9(12) . . . . ?
C6 C7 C8 C3 1.2(11) . . . . ?
C8 C3 C4 C5 0.7(11) . . . . ?

_shelx_res_file                  
;
    arepw2075.res created by SHELXL-2014/7

TITL arepw2075_a.res in I2/a
REM Old TITL
REM SHELXT solution in I2/a
REM R1 0.143, Rweak 0.087, Alpha 0.030, Orientation as input
REM Formula found by SHELXT: C61 I N8 Y
CELL 0.71073 25.2282 10.9625 23.8393 90 116.041 90
ZERR 4 0.0011 0.0003 0.0009 0 0.005 0
LATT 2
SYMM 0.5-X,+Y,-Z
SFAC C H I N Y
UNIT 260 376 4 16 4
DFIX 1.51 C2 C3
DFIX 1.39 C3 C4 C3 C8 C5 C6
DFIX 1.38 C4 C5 C6 C7 C7 C8
SADI C3 C4 C4 C5 C5 C6 C6 C7 C7 C8 C8 C3
SADI 0.04 C3 C7 C3 C5 C8 C6 C4 C8 C5 C7 C4 C6
SADI 0.04 C2 C8 C2 C4
DANG 2.52 C2 C4 C2 C8
DANG 2.42 C3 C5
DANG 2.41 C3 C7
DANG 2.39 C4 C6
DANG 2.4 C5 C7 C6 C8
FLAT C2 C3 C4 C5 C6 C7 C8
SIMU C2 C3 C4 C5 C6 C7 C8
RIGU C2 C3 C4 C5 C6 C7 C8

L.S. 50
PLAN  1
TEMP -173
CONF
list 4
MORE -1
BOND $H
fmap 2
acta
REM <olex2.extras>
REM <HklSrc "%.\\arepw2075.hkl">
REM </olex2.extras>

WGHT    0.041243    7.621229
FVAR       0.17955
I001  3    0.750000    0.220772    0.500000    10.50000    0.04747    0.01269 =
         0.02040    0.00000    0.01180    0.00000
Y002  5    0.750000    0.484809    0.500000    10.50000    0.01329    0.01244 =
         0.00805    0.00000    0.00442    0.00000
N003  4    0.745052    0.586702    0.581692    11.00000    0.01325    0.01724 =
         0.01074   -0.00046    0.00572    0.00214
N004  4    0.830693    0.497005    0.602252    11.00000    0.01168    0.01968 =
         0.00974   -0.00005    0.00429    0.00161
C005  1    0.799449    0.555935    0.626507    11.00000    0.01526    0.01726 =
         0.01165   -0.00047    0.00687   -0.00102
C006  1    0.891548    0.459888    0.633722    11.00000    0.01440    0.02460 =
         0.00727   -0.00216    0.00384    0.00510
C007  1    0.695422    0.624267    0.591767    11.00000    0.01246    0.02065 =
         0.00729    0.00105    0.00351    0.00201
C008  1    0.680542    0.748330    0.590034    11.00000    0.01665    0.01938 =
         0.01222   -0.00159    0.00624   -0.00085
C009  1    0.666462    0.399956    0.588779    11.00000    0.02465    0.01719 =
         0.02255    0.00302    0.01364    0.00064
AFIX  13
H009  2    0.707800    0.387812    0.594441    11.00000   -1.20000
AFIX   0
C00A  1    0.934341    0.538400    0.630431    11.00000    0.01537    0.02619 =
         0.01063   -0.00380    0.00471    0.00220
C00B  1    0.631199    0.779429    0.599238    11.00000    0.02245    0.02045 =
         0.01766    0.00172    0.01044    0.00569
AFIX  43
H00B  2    0.621289    0.863073    0.599082    11.00000   -1.20000
AFIX   0
C00C  1    0.596620    0.692466    0.608504    11.00000    0.01792    0.03064 =
         0.02322    0.00267    0.01368    0.00452
AFIX  43
H00C  2    0.564037    0.715901    0.615996    11.00000   -1.20000
AFIX   0
C00D  1    0.609719    0.570862    0.606811    11.00000    0.02105    0.02544 =
         0.01919    0.00271    0.01306   -0.00198
AFIX  43
H00D  2    0.585202    0.510533    0.612003    11.00000   -1.20000
AFIX   0
C00E  1    0.908597    0.344995    0.663076    11.00000    0.02016    0.02604 =
         0.01115    0.00073    0.00699    0.00544
C00F  1    0.658262    0.534904    0.597623    11.00000    0.01725    0.02007 =
         0.01230    0.00170    0.00617    0.00158
C00G  1    0.918276    0.656632    0.594097    11.00000    0.01635    0.02832 =
         0.01454   -0.00148    0.00433   -0.00497
AFIX  13
H00G  2    0.876221    0.650028    0.562255    11.00000   -1.20000
AFIX   0
C00H  1    0.866514    0.247462    0.664114    11.00000    0.02604    0.02728 =
         0.02167    0.00672    0.00907    0.00603
AFIX  13
H00H  2    0.825256    0.275849    0.637854    11.00000   -1.20000
AFIX   0
C00I  1    0.683148    0.882680    0.507184    11.00000    0.03232    0.02271 =
         0.02376    0.00063    0.01213   -0.00496
AFIX 137
H00A  2    0.682900    0.812256    0.481749    11.00000   -1.50000
H00E  2    0.703780    0.950797    0.498772    11.00000   -1.50000
H00F  2    0.642470    0.906784    0.496717    11.00000   -1.50000
AFIX   0
C00J  1    0.993721    0.505918    0.662534    11.00000    0.01437    0.04039 =
         0.01678   -0.00199    0.00581    0.00065
AFIX  43
H00J  2    1.022973    0.559594    0.661798    11.00000   -1.20000
AFIX   0
C00K  1    1.010897    0.398572    0.695085    11.00000    0.01553    0.04659 =
         0.01786   -0.00128    0.00289    0.00932
AFIX  43
H00K  2    1.051591    0.380295    0.718487    11.00000   -1.20000
AFIX   0
C00L  1    0.885759    0.565400    0.740116    11.00000    0.02155    0.03879 =
         0.01027   -0.00519    0.00363    0.00318
AFIX 137
H00I  2    0.896197    0.479376    0.739811    11.00000   -1.50000
H00L  2    0.894368    0.589872    0.782798    11.00000   -1.50000
H00M  2    0.908853    0.615696    0.724907    11.00000   -1.50000
AFIX   0
C00M  1    0.714838    0.848645    0.576384    11.00000    0.02415    0.01855 =
         0.02021   -0.00329    0.01207   -0.00369
AFIX  13
H00N  2    0.754705    0.815985    0.585050    11.00000   -1.20000
AFIX   0
C00N  1    0.819530    0.583089    0.697421    11.00000    0.01922    0.03445 =
         0.00869   -0.00322    0.00427    0.00614
C00O  1    0.624394    0.364847    0.521313    11.00000    0.03928    0.02376 =
         0.02705   -0.00603    0.01671   -0.00485
AFIX 137
H00O  2    0.583485    0.373398    0.515012    11.00000   -1.50000
H00P  2    0.631674    0.280087    0.513613    11.00000   -1.50000
H00Q  2    0.631203    0.418670    0.492298    11.00000   -1.50000
AFIX   0
C00P  1    0.955745    0.679170    0.559078    11.00000    0.02713    0.04466 =
         0.02370    0.00373    0.01269   -0.00615
AFIX 137
H00R  2    0.996497    0.696643    0.589143    11.00000   -1.50000
H00S  2    0.939750    0.748841    0.530858    11.00000   -1.50000
H00T  2    0.954969    0.606452    0.534818    11.00000   -1.50000
AFIX   0
C00Q  1    0.968814    0.317964    0.693531    11.00000    0.02661    0.03296 =
         0.01529    0.00439    0.00536    0.01246
AFIX  43
H00U  2    0.980908    0.241322    0.713768    11.00000   -1.20000
AFIX   0
C00R  1    0.876116    0.126937    0.636441    11.00000    0.03641    0.02686 =
         0.04432    0.00462    0.01078    0.01116
AFIX 137
H00V  2    0.875219    0.142832    0.595580    11.00000   -1.50000
H00W  2    0.844760    0.069163    0.631629    11.00000   -1.50000
H00X  2    0.914471    0.092253    0.664536    11.00000   -1.50000
AFIX   0
C00S  1    0.656609    0.315164    0.634304    11.00000    0.03916    0.02232 =
         0.03342    0.00567    0.02119   -0.00020
AFIX 137
H00Y  2    0.666644    0.231355    0.628308    11.00000   -1.50000
H     2    0.615133    0.318812    0.626519    11.00000   -1.50000
HA    2    0.681740    0.341009    0.677248    11.00000   -1.50000
AFIX   0
C00T  1    0.806521    0.716173    0.708129    11.00000    0.02577    0.04528 =
         0.01491   -0.01383    0.00200    0.00796
AFIX 137
H00Z  2    0.824392    0.771470    0.688962    11.00000   -1.50000
HB    2    0.823137    0.732446    0.753055    11.00000   -1.50000
HC    2    0.763761    0.729233    0.689179    11.00000   -1.50000
AFIX   0
C00U  1    0.723286    0.963813    0.616010    11.00000    0.03880    0.02203 =
         0.03256   -0.00941    0.01992   -0.00827
AFIX 137
H00   2    0.684790    1.001059    0.605660    11.00000   -1.50000
HD    2    0.748237    1.021965    0.607303    11.00000   -1.50000
HE    2    0.742226    0.941962    0.660371    11.00000   -1.50000
AFIX   0
C00V  1    0.785211    0.497465    0.720884    11.00000    0.02499    0.05643 =
         0.01269    0.00791    0.00946    0.00525
AFIX 137
H0AA  2    0.744163    0.524899    0.704550    11.00000   -1.50000
HF    2    0.803342    0.498750    0.766622    11.00000   -1.50000
HG    2    0.786275    0.414226    0.706421    11.00000   -1.50000
AFIX   0
C00W  1    0.872954    0.220287    0.729930    11.00000    0.04125    0.04621 =
         0.03136    0.02033    0.01631    0.00905
AFIX 137
H1AA  2    0.912965    0.190752    0.756144    11.00000   -1.50000
HH    2    0.844277    0.157790    0.727583    11.00000   -1.50000
HI    2    0.865735    0.294959    0.748110    11.00000   -1.50000
AFIX   0
C00X  1    0.922762    0.765877    0.635600    11.00000    0.04941    0.02705 =
         0.02291   -0.00367    0.01418   -0.00129
AFIX 137
H2AA  2    0.893924    0.757094    0.652563    11.00000   -1.50000
HJ    2    0.914649    0.840972    0.610904    11.00000   -1.50000
HK    2    0.962594    0.769737    0.669993    11.00000   -1.50000
AFIX   0

PART -1
C2    1    0.495833    0.972049    0.578138    10.50000    0.03928    0.04757 =
         0.03320    0.01207    0.02135    0.02564
AFIX 137
H2A   2    0.460768    1.010233    0.578278    10.50000   -1.50000
H2B   2    0.531363    1.008153    0.611169    10.50000   -1.50000
H2C   2    0.495217    0.884236    0.585532    10.50000   -1.50000
AFIX   0
C3    1    0.496069    0.992959    0.515416    10.50000    0.02469    0.02817 =
         0.03060    0.00699    0.01416    0.01414
C4    1    0.457969    0.927879    0.464365    10.50000    0.02897    0.01982 =
         0.03963    0.00727    0.01563    0.00658
AFIX  43
H4    2    0.432055    0.870404    0.469130    10.50000   -1.20000
AFIX   0
C5    1    0.456519    0.944169    0.406318    10.50000    0.02848    0.02048 =
         0.02910    0.00014    0.00731    0.00195
AFIX  43
H5    2    0.430026    0.897842    0.371656    10.50000   -1.20000
AFIX   0
C6    1    0.493617    1.027829    0.398819    10.50000    0.02445    0.02669 =
         0.02290    0.00117    0.00483    0.00231
AFIX  43
H6    2    0.492710    1.040155    0.358962    10.50000   -1.20000
AFIX   0
C7    1    0.532228    1.093747    0.449945    10.50000    0.02384    0.03739 =
         0.03214   -0.00613    0.01078   -0.00742
AFIX  43
H7    2    0.558394    1.150856    0.445387    10.50000   -1.20000
AFIX   0
C8    1    0.532787    1.076567    0.507859    10.50000    0.02299    0.04085 =
         0.02706   -0.00208    0.00806    0.00087
AFIX  43
H8    2    0.558881    1.123225    0.542612    10.50000   -1.20000
AFIX   0
HKLF 4

REM  arepw2075_a.res in I2/a
REM R1 =  0.0343 for    5596 Fo > 4sig(Fo)  and  0.0477 for all    6732 data
REM    365 parameters refined using    136 restraints

END

WGHT      0.0264      4.1334

REM Highest difference peak  0.569,  deepest hole -0.708,  1-sigma level  0.074
Q1    1   0.7838  0.2586  0.5236  11.00000  0.05    0.57
;
_shelx_res_checksum              94587
_olex2_submission_special_instructions 'No special instructions were received'
_oxdiff_exptl_absorpt_empirical_details 
;
Empirical correction (ABSPACK) includes:
- Absorption correction using spherical harmonics
- Frame scaling
;
_oxdiff_exptl_absorpt_empirical_full_max 1.408
_oxdiff_exptl_absorpt_empirical_full_min 0.747

####################################################################### 
# 
# This file contains crystal structure data downloaded from the 
# Cambridge Structural Database (CSD) hosted by the Cambridge 
# Crystallographic Data Centre (CCDC).
# 
# Full information about CCDC data access policies and citation 
# guidelines are available at http://www.ccdc.cam.ac.uk/access/V1 
# 
# Audit and citation data items may have been added by the CCDC. 
# Please retain this information to preserve the provenance of 
# this file and to allow appropriate attribution of the data. 
# 
#######################################################################

data_repw2062
_database_code_depnum_ccdc_archive 'CCDC 2370381'
loop_
_audit_author_name
_audit_author_address
'Peng-Bo JIn'
;Xian Jiaotong University
China
;
_audit_update_record             
;
2024-07-13 deposited with the CCDC.	2024-12-24 downloaded from the CCDC.
;
_audit_creation_date             2023-12-28
_audit_creation_method           
;
Olex2 1.5
(compiled 2023.08.24 svn.re1ec1418 for OlexSys, GUI svn.r6817)
;
_shelx_SHELXL_version_number     2014/7
_chemical_name_common            ?
_chemical_name_systematic        ?
_chemical_formula_moiety         'C58 H86 Cl N4 Tb'
_chemical_formula_sum            'C58 H86 Cl N4 Tb'
_chemical_formula_weight         1033.67
_chemical_melting_point          ?
loop_
_atom_type_symbol
_atom_type_description
_atom_type_scat_dispersion_real
_atom_type_scat_dispersion_imag
_atom_type_scat_source
C C 0.0033 0.0016 'International Tables Vol C Tables 4.2.6.8 and 6.1.1.4'
H H 0.0000 0.0000 'International Tables Vol C Tables 4.2.6.8 and 6.1.1.4'
Cl Cl 0.1484 0.1585 'International Tables Vol C Tables 4.2.6.8 and 6.1.1.4'
N N 0.0061 0.0033 'International Tables Vol C Tables 4.2.6.8 and 6.1.1.4'
Tb Tb -0.1723 4.1537 'International Tables Vol C Tables 4.2.6.8 and 6.1.1.4'

_shelx_space_group_comment       
;
The symmetry employed for this shelxl refinement is uniquely defined
by the following loop, which should always be used as a source of
symmetry information in preference to the above space-group names.
They are only intended as comments.
;
_space_group_crystal_system      monoclinic
_space_group_IT_number           15
_space_group_name_H-M_alt        'C 1 2/c 1'
_space_group_name_Hall           '-C 2yc'
loop_
_space_group_symop_operation_xyz
'x, y, z'
'-x, y, -z+1/2'
'x+1/2, y+1/2, z'
'-x+1/2, y+1/2, -z+1/2'
'-x, -y, -z'
'x, -y, z-1/2'
'-x+1/2, -y+1/2, -z'
'x+1/2, -y+1/2, z-1/2'

_cell_length_a                   23.9599(8)
_cell_length_b                   10.5837(2)
_cell_length_c                   22.4979(8)
_cell_angle_alpha                90
_cell_angle_beta                 112.183(4)
_cell_angle_gamma                90
_cell_volume                     5282.8(3)
_cell_formula_units_Z            4
_cell_measurement_reflns_used    5061
_cell_measurement_temperature    100(2)
_cell_measurement_theta_max      28.8150
_cell_measurement_theta_min      3.6210
_shelx_estimated_absorpt_T_max   ?
_shelx_estimated_absorpt_T_min   ?
_exptl_absorpt_coefficient_mu    1.429
_exptl_absorpt_correction_T_max  1.00000
_exptl_absorpt_correction_T_min  0.39583
_exptl_absorpt_correction_type   ?
_exptl_absorpt_process_details   ?
_exptl_absorpt_special_details   ?
_exptl_crystal_colour            colorless
_exptl_crystal_density_diffrn    1.300
_exptl_crystal_density_meas      ?
_exptl_crystal_density_method    ?
_exptl_crystal_description       block
_exptl_crystal_F_000             2176
_exptl_crystal_size_max          0.21
_exptl_crystal_size_mid          0.19
_exptl_crystal_size_min          0.18
_exptl_transmission_factor_max   ?
_exptl_transmission_factor_min   ?
_diffrn_reflns_av_R_equivalents  0.0389
_diffrn_reflns_av_unetI/netI     0.0709
_diffrn_reflns_Laue_measured_fraction_full 0.997
_diffrn_reflns_Laue_measured_fraction_max 0.861
_diffrn_reflns_limit_h_max       27
_diffrn_reflns_limit_h_min       -31
_diffrn_reflns_limit_k_max       11
_diffrn_reflns_limit_k_min       -14
_diffrn_reflns_limit_l_max       29
_diffrn_reflns_limit_l_min       -15
_diffrn_reflns_number            11596
_diffrn_reflns_point_group_measured_fraction_full 0.997
_diffrn_reflns_point_group_measured_fraction_max 0.861
_diffrn_reflns_theta_full        25.242
_diffrn_reflns_theta_max         29.044
_diffrn_reflns_theta_min         3.361
_diffrn_ambient_temperature      100.15
_diffrn_detector_area_resol_mean ?
_diffrn_measured_fraction_theta_full 0.997
_diffrn_measured_fraction_theta_max 0.861
_diffrn_measurement_device_type  'SuperNova, Single source at offset/far, Eos'
_diffrn_measurement_method       '\w scans'
_diffrn_radiation_type           MoK\a
_diffrn_radiation_wavelength     0.71073
_diffrn_source                   'micro-focus sealed X-ray tube'
_reflns_Friedel_coverage         0.000
_reflns_Friedel_fraction_full    .
_reflns_Friedel_fraction_max     .
_reflns_number_gt                5402
_reflns_number_total             6081
_reflns_special_details          
;
 Reflections were merged by SHELXL according to the crystal
 class for the calculation of statistics and refinement.
 
 _reflns_Friedel_fraction is defined as the number of unique
 Friedel pairs measured divided by the number that would be
 possible theoretically, ignoring centric projections and
 systematic absences.
;
_reflns_threshold_expression     'I > 2\s(I)'
_computing_cell_refinement       ?
_computing_data_collection       ?
_computing_data_reduction        ?
_computing_molecular_graphics    'Olex2 1.5 (Dolomanov et al., 2009)'
_computing_publication_material  'Olex2 1.5 (Dolomanov et al., 2009)'
_computing_structure_refinement  'SHELXL-2018/3 (Sheldrick, 2018)'
_computing_structure_solution    'SHELXT 2018/2 (Sheldrick, 2018)'
_refine_diff_density_max         1.282
_refine_diff_density_min         -1.008
_refine_diff_density_rms         0.119
_refine_ls_extinction_coef       .
_refine_ls_extinction_method     none
_refine_ls_goodness_of_fit_ref   1.045
_refine_ls_hydrogen_treatment    constr
_refine_ls_matrix_type           full
_refine_ls_number_parameters     301
_refine_ls_number_reflns         6081
_refine_ls_number_restraints     0
_refine_ls_R_factor_all          0.0480
_refine_ls_R_factor_gt           0.0400
_refine_ls_restrained_S_all      1.045
_refine_ls_shift/su_max          0.000
_refine_ls_shift/su_mean         0.000
_refine_ls_structure_factor_coef Fsqd
_refine_ls_weighting_details     
'w=1/[\s^2^(Fo^2^)+(0.0266P)^2^] where P=(Fo^2^+2Fc^2^)/3'
_refine_ls_weighting_scheme      calc
_refine_ls_wR_factor_gt          0.0735
_refine_ls_wR_factor_ref         0.0788
_refine_special_details          ?
_olex2_refinement_description    
;
1.a Ternary CH refined with riding coordinates:
 C007(H007), C009(H009), C00K(H00K), C00L(H00L)
1.b Aromatic/amide H refined with riding coordinates:
 C00C(H00C), C00E(H00E), C00F(H00F), C00N(H00O), C00Q(H00V), C00U(H0AA)
1.c Idealised Me refined as rotating group:
 C00H(H00A,H00B,H00D), C00I(H00G,H00H,H00I), C00M(H00J,H00M,H00N), C00O(H00P,
 H00Q,H00R), C00P(H00S,H00T,H00U), C00R(H00W,H00X,H00Y), C00S(H00Z,H,HA),
 C00T(H00,HB,HC), C00V(H1AA,HD,HE), C00W(H2AA,HF,HG), C00X(H3AA,HH,HI)
;
_atom_sites_solution_hydrogens   geom
_atom_sites_solution_primary     ?
_atom_sites_solution_secondary   ?
loop_
_atom_site_label
_atom_site_type_symbol
_atom_site_fract_x
_atom_site_fract_y
_atom_site_fract_z
_atom_site_U_iso_or_equiv
_atom_site_adp_type
_atom_site_occupancy
_atom_site_site_symmetry_order
_atom_site_calc_flag
_atom_site_refinement_flags_posn
_atom_site_refinement_flags_adp
_atom_site_refinement_flags_occupancy
_atom_site_disorder_assembly
_atom_site_disorder_group
Tb01 Tb 0.5000 0.40397(2) 0.7500 0.01228(7) Uani 1 2 d S T P . .
Cl00 Cl 0.5000 0.64359(9) 0.7500 0.0211(2) Uani 1 2 d S T P . .
N003 N 0.39764(11) 0.38657(19) 0.67505(11) 0.0124(5) Uani 1 1 d . . . . .
N004 N 0.42484(11) 0.2936(2) 0.77043(11) 0.0136(5) Uani 1 1 d . . . . .
C005 C 0.36383(13) 0.4252(2) 0.61065(14) 0.0122(6) Uani 1 1 d . . . . .
C006 C 0.37814(14) 0.3281(2) 0.71597(13) 0.0121(6) Uani 1 1 d . . . . .
C007 C 0.42822(14) 0.4884(3) 0.86171(15) 0.0163(7) Uani 1 1 d . . . . .
H007 H 0.4163 0.5003 0.8144 0.020 Uiso 1 1 calc R . . . .
C008 C 0.33752(13) 0.5457(3) 0.59539(14) 0.0146(6) Uani 1 1 d . . . . .
C009 C 0.39436(14) 0.2162(3) 0.57329(15) 0.0166(7) Uani 1 1 d . . . . .
H009 H 0.4270 0.2208 0.6170 0.020 Uiso 1 1 calc R . . . .
C00A C 0.36130(13) 0.3424(3) 0.56043(14) 0.0142(6) Uani 1 1 d . . . . .
C00B C 0.42053(14) 0.2562(3) 0.82961(14) 0.0147(6) Uani 1 1 d . . . . .
C00C C 0.30576(14) 0.5760(3) 0.53156(15) 0.0193(7) Uani 1 1 d . . . . .
H00C H 0.2874 0.6569 0.5212 0.023 Uiso 1 1 calc R . . . .
C00D C 0.42005(14) 0.3497(3) 0.87413(14) 0.0150(6) Uani 1 1 d . . . . .
C00E C 0.29996(15) 0.4933(3) 0.48305(15) 0.0209(7) Uani 1 1 d . . . . .
H00E H 0.2767 0.5152 0.4398 0.025 Uiso 1 1 calc R . . . .
C00F C 0.32829(14) 0.3779(3) 0.49763(15) 0.0189(7) Uani 1 1 d . . . . .
H00F H 0.3251 0.3212 0.4638 0.023 Uiso 1 1 calc R . . . .
C00G C 0.31065(14) 0.3067(3) 0.70602(14) 0.0167(7) Uani 1 1 d . . . . .
C00H C 0.26519(14) 0.3281(3) 0.63783(14) 0.0192(7) Uani 1 1 d . . . . .
H00A H 0.2660 0.4171 0.6261 0.029 Uiso 1 1 calc GR . . . .
H00B H 0.2247 0.3062 0.6356 0.029 Uiso 1 1 calc GR . . . .
H00D H 0.2757 0.2748 0.6080 0.029 Uiso 1 1 calc GR . . . .
C00I C 0.49482(15) 0.5229(3) 0.89459(16) 0.0254(8) Uani 1 1 d . . . . .
H00G H 0.5073 0.5134 0.9412 0.038 Uiso 1 1 calc GR . . . .
H00H H 0.5009 0.6107 0.8845 0.038 Uiso 1 1 calc GR . . . .
H00I H 0.5190 0.4668 0.8792 0.038 Uiso 1 1 calc GR . . . .
C00J C 0.42316(14) 0.1279(3) 0.84700(15) 0.0172(7) Uani 1 1 d . . . . .
C00K C 0.43160(15) 0.0233(3) 0.80473(16) 0.0204(7) Uani 1 1 d . . . . .
H00K H 0.4191 0.0565 0.7600 0.024 Uiso 1 1 calc R . . . .
C00L C 0.34238(14) 0.6477(3) 0.64542(15) 0.0188(7) Uani 1 1 d . . . . .
H00L H 0.3673 0.6142 0.6889 0.023 Uiso 1 1 calc R . . . .
C00M C 0.39016(17) 0.5777(3) 0.88450(17) 0.0276(8) Uani 1 1 d . . . . .
H00J H 0.3481 0.5495 0.8672 0.041 Uiso 1 1 calc GR . . . .
H00M H 0.3927 0.6635 0.8694 0.041 Uiso 1 1 calc GR . . . .
H00N H 0.4053 0.5772 0.9315 0.041 Uiso 1 1 calc GR . . . .
C00N C 0.41934(15) 0.0968(3) 0.90542(16) 0.0224(7) Uani 1 1 d . . . . .
H00O H 0.4205 0.0103 0.9172 0.027 Uiso 1 1 calc R . . . .
C00O C 0.42416(16) 0.1889(3) 0.52576(16) 0.0280(8) Uani 1 1 d . . . . .
H00P H 0.3931 0.1757 0.4830 0.042 Uiso 1 1 calc GR . . . .
H00Q H 0.4491 0.1128 0.5391 0.042 Uiso 1 1 calc GR . . . .
H00R H 0.4495 0.2607 0.5246 0.042 Uiso 1 1 calc GR . . . .
C00P C 0.39370(18) -0.0942(3) 0.80326(19) 0.0361(10) Uani 1 1 d . . . . .
H00S H 0.4071 -0.1313 0.8463 0.054 Uiso 1 1 calc GR . . . .
H00T H 0.3987 -0.1562 0.7733 0.054 Uiso 1 1 calc GR . . . .
H00U H 0.3511 -0.0703 0.7893 0.054 Uiso 1 1 calc GR . . . .
C00Q C 0.41481(15) 0.3136(3) 0.93120(15) 0.0211(7) Uani 1 1 d . . . . .
H00V H 0.4118 0.3765 0.9600 0.025 Uiso 1 1 calc R . . . .
C00R C 0.30015(15) 0.1710(3) 0.72382(16) 0.0250(8) Uani 1 1 d . . . . .
H00W H 0.3133 0.1111 0.6985 0.038 Uiso 1 1 calc GR . . . .
H00X H 0.2572 0.1585 0.7147 0.038 Uiso 1 1 calc GR . . . .
H00Y H 0.3233 0.1568 0.7696 0.038 Uiso 1 1 calc GR . . . .
C00S C 0.29500(15) 0.3982(3) 0.75054(16) 0.0247(8) Uani 1 1 d . . . . .
H00Z H 0.3169 0.3734 0.7953 0.037 Uiso 1 1 calc GR . . . .
H H 0.2515 0.3953 0.7407 0.037 Uiso 1 1 calc GR . . . .
HA H 0.3066 0.4843 0.7439 0.037 Uiso 1 1 calc GR . . . .
C00T C 0.28132(16) 0.6885(3) 0.64524(16) 0.0285(8) Uani 1 1 d . . . . .
H00 H 0.2570 0.7245 0.6033 0.043 Uiso 1 1 calc GR . . . .
HB H 0.2872 0.7522 0.6787 0.043 Uiso 1 1 calc GR . . . .
HC H 0.2605 0.6151 0.6537 0.043 Uiso 1 1 calc GR . . . .
C00U C 0.41395(15) 0.1881(3) 0.94662(15) 0.0241(8) Uani 1 1 d . . . . .
H0AA H 0.4097 0.1644 0.9854 0.029 Uiso 1 1 calc R . . . .
C00V C 0.49749(16) -0.0147(3) 0.82763(18) 0.0357(10) Uani 1 1 d . . . . .
H1AA H 0.5213 0.0566 0.8223 0.054 Uiso 1 1 calc GR . . . .
HD H 0.5018 -0.0867 0.8023 0.054 Uiso 1 1 calc GR . . . .
HE H 0.5119 -0.0386 0.8730 0.054 Uiso 1 1 calc GR . . . .
C00W C 0.37403(16) 0.7647(3) 0.63196(16) 0.0267(8) Uani 1 1 d . . . . .
H2AA H 0.4130 0.7398 0.6309 0.040 Uiso 1 1 calc GR . . . .
HF H 0.3803 0.8274 0.6659 0.040 Uiso 1 1 calc GR . . . .
HG H 0.3489 0.8013 0.5905 0.040 Uiso 1 1 calc GR . . . .
C00X C 0.35279(18) 0.1083(3) 0.5737(2) 0.0426(11) Uani 1 1 d . . . . .
H3AA H 0.3386 0.1207 0.6088 0.064 Uiso 1 1 calc GR . . . .
HH H 0.3748 0.0282 0.5799 0.064 Uiso 1 1 calc GR . . . .
HI H 0.3182 0.1063 0.5327 0.064 Uiso 1 1 calc GR . . . .

loop_
_atom_site_aniso_label
_atom_site_aniso_U_11
_atom_site_aniso_U_22
_atom_site_aniso_U_33
_atom_site_aniso_U_23
_atom_site_aniso_U_13
_atom_site_aniso_U_12
Tb01 0.01065(11) 0.01085(10) 0.01485(11) 0.000 0.00427(8) 0.000
Cl00 0.0211(6) 0.0120(5) 0.0271(6) 0.000 0.0056(5) 0.000
N003 0.0117(13) 0.0110(11) 0.0133(13) 0.0002(9) 0.0035(11) -0.0002(10)
N004 0.0137(14) 0.0147(12) 0.0139(13) 0.0000(9) 0.0068(11) -0.0004(11)
C005 0.0069(14) 0.0150(14) 0.0143(15) 0.0021(11) 0.0036(12) -0.0024(12)
C006 0.0141(16) 0.0092(13) 0.0140(15) -0.0035(10) 0.0064(12) -0.0028(12)
C007 0.0181(17) 0.0164(14) 0.0160(16) -0.0006(11) 0.0082(14) 0.0006(13)
C008 0.0097(15) 0.0160(14) 0.0211(17) -0.0006(12) 0.0091(13) -0.0017(13)
C009 0.0166(17) 0.0142(14) 0.0193(17) -0.0012(11) 0.0072(14) 0.0004(13)
C00A 0.0115(15) 0.0163(14) 0.0154(16) 0.0003(11) 0.0059(13) -0.0040(13)
C00B 0.0117(16) 0.0179(14) 0.0146(16) -0.0001(11) 0.0050(13) 0.0004(13)
C00C 0.0173(17) 0.0203(15) 0.0214(17) 0.0049(12) 0.0084(14) 0.0021(14)
C00D 0.0133(16) 0.0166(14) 0.0156(16) 0.0012(11) 0.0061(13) 0.0007(13)
C00E 0.0173(17) 0.0288(17) 0.0142(17) 0.0053(12) 0.0034(14) 0.0026(15)
C00F 0.0165(17) 0.0235(16) 0.0174(17) -0.0031(12) 0.0071(14) -0.0044(14)
C00G 0.0114(16) 0.0195(15) 0.0198(17) 0.0013(12) 0.0067(13) -0.0031(13)
C00H 0.0114(16) 0.0286(17) 0.0188(17) 0.0006(13) 0.0069(13) -0.0038(14)
C00I 0.026(2) 0.0294(18) 0.0200(18) -0.0010(13) 0.0075(15) -0.0063(16)
C00J 0.0165(17) 0.0174(14) 0.0179(16) -0.0010(12) 0.0066(14) -0.0024(13)
C00K 0.0221(19) 0.0124(14) 0.0263(19) -0.0030(12) 0.0088(15) -0.0024(14)
C00L 0.0184(17) 0.0159(14) 0.0212(17) 0.0007(12) 0.0062(14) 0.0021(14)
C00M 0.035(2) 0.0200(16) 0.035(2) -0.0024(14) 0.0205(18) 0.0000(16)
C00N 0.0237(19) 0.0209(16) 0.0249(18) 0.0069(13) 0.0119(15) 0.0000(14)
C00O 0.032(2) 0.0293(18) 0.026(2) 0.0031(14) 0.0136(17) 0.0109(16)
C00P 0.045(3) 0.0208(18) 0.046(2) -0.0044(15) 0.021(2) -0.0081(17)
C00Q 0.0254(19) 0.0222(16) 0.0190(18) -0.0030(12) 0.0121(15) 0.0013(15)
C00R 0.0168(18) 0.0277(17) 0.030(2) 0.0081(14) 0.0080(15) -0.0073(15)
C00S 0.0130(17) 0.039(2) 0.0205(18) -0.0021(14) 0.0052(14) 0.0037(15)
C00T 0.032(2) 0.0275(18) 0.028(2) -0.0028(14) 0.0128(17) 0.0055(16)
C00U 0.031(2) 0.0276(17) 0.0180(17) 0.0077(13) 0.0136(16) -0.0010(16)
C00V 0.027(2) 0.0308(19) 0.042(2) -0.0162(16) 0.0046(18) 0.0069(17)
C00W 0.030(2) 0.0159(15) 0.032(2) 0.0009(13) 0.0093(17) -0.0003(15)
C00X 0.036(2) 0.0178(18) 0.082(3) 0.0036(18) 0.031(2) -0.0024(17)

_geom_special_details            
;
 All esds (except the esd in the dihedral angle between two l.s. planes)
 are estimated using the full covariance matrix.  The cell esds are taken
 into account individually in the estimation of esds in distances, angles
 and torsion angles; correlations between esds in cell parameters are only
 used when they are defined by crystal symmetry.  An approximate (isotropic)
 treatment of cell esds is used for estimating esds involving l.s. planes.
;
loop_
_geom_bond_atom_site_label_1
_geom_bond_atom_site_label_2
_geom_bond_distance
_geom_bond_site_symmetry_2
_geom_bond_publ_flag
Tb01 Cl00 2.5362(10) . ?
Tb01 N003 2.402(2) 2_656 ?
Tb01 N003 2.402(2) . ?
Tb01 N004 2.333(2) 2_656 ?
Tb01 N004 2.333(2) . ?
Tb01 C006 2.840(3) . ?
Tb01 C006 2.840(3) 2_656 ?
N003 C005 1.427(4) . ?
N003 C006 1.332(4) . ?
N004 C006 1.361(4) . ?
N004 C00B 1.430(4) . ?
C005 C008 1.406(4) . ?
C005 C00A 1.413(4) . ?
C006 C00G 1.563(4) . ?
C007 H007 1.0000 . ?
C007 C00D 1.521(4) . ?
C007 C00I 1.528(4) . ?
C007 C00M 1.530(4) . ?
C008 C00C 1.385(4) . ?
C008 C00L 1.531(4) . ?
C009 H009 1.0000 . ?
C009 C00A 1.524(4) . ?
C009 C00O 1.521(4) . ?
C009 C00X 1.517(4) . ?
C00A C00F 1.385(4) . ?
C00B C00D 1.411(4) . ?
C00B C00J 1.407(4) . ?
C00C H00C 0.9500 . ?
C00C C00E 1.364(4) . ?
C00D C00Q 1.390(4) . ?
C00E H00E 0.9500 . ?
C00E C00F 1.375(4) . ?
C00F H00F 0.9500 . ?
C00G C00H 1.526(4) . ?
C00G C00R 1.538(4) . ?
C00G C00S 1.538(4) . ?
C00H H00A 0.9800 . ?
C00H H00B 0.9800 . ?
C00H H00D 0.9800 . ?
C00I H00G 0.9800 . ?
C00I H00H 0.9800 . ?
C00I H00I 0.9800 . ?
C00J C00K 1.522(4) . ?
C00J C00N 1.391(4) . ?
C00K H00K 1.0000 . ?
C00K C00P 1.533(4) . ?
C00K C00V 1.518(5) . ?
C00L H00L 1.0000 . ?
C00L C00T 1.524(4) . ?
C00L C00W 1.541(4) . ?
C00M H00J 0.9800 . ?
C00M H00M 0.9800 . ?
C00M H00N 0.9800 . ?
C00N H00O 0.9500 . ?
C00N C00U 1.378(4) . ?
C00O H00P 0.9800 . ?
C00O H00Q 0.9800 . ?
C00O H00R 0.9800 . ?
C00P H00S 0.9800 . ?
C00P H00T 0.9800 . ?
C00P H00U 0.9800 . ?
C00Q H00V 0.9500 . ?
C00Q C00U 1.376(4) . ?
C00R H00W 0.9800 . ?
C00R H00X 0.9800 . ?
C00R H00Y 0.9800 . ?
C00S H00Z 0.9800 . ?
C00S H 0.9800 . ?
C00S HA 0.9800 . ?
C00T H00 0.9800 . ?
C00T HB 0.9800 . ?
C00T HC 0.9800 . ?
C00U H0AA 0.9500 . ?
C00V H1AA 0.9800 . ?
C00V HD 0.9800 . ?
C00V HE 0.9800 . ?
C00W H2AA 0.9800 . ?
C00W HF 0.9800 . ?
C00W HG 0.9800 . ?
C00X H3AA 0.9800 . ?
C00X HH 0.9800 . ?
C00X HI 0.9800 . ?

loop_
_geom_angle_atom_site_label_1
_geom_angle_atom_site_label_2
_geom_angle_atom_site_label_3
_geom_angle
_geom_angle_site_symmetry_1
_geom_angle_site_symmetry_3
_geom_angle_publ_flag
Cl00 Tb01 C006 106.41(5) . 2_656 ?
Cl00 Tb01 C006 106.41(5) . . ?
N003 Tb01 Cl00 94.40(5) . . ?
N003 Tb01 Cl00 94.40(5) 2_656 . ?
N003 Tb01 N003 171.21(10) 2_656 . ?
N003 Tb01 C006 147.23(8) . 2_656 ?
N003 Tb01 C006 147.23(8) 2_656 . ?
N003 Tb01 C006 27.85(8) . . ?
N003 Tb01 C006 27.85(8) 2_656 2_656 ?
N004 Tb01 Cl00 120.04(6) 2_656 . ?
N004 Tb01 Cl00 120.04(6) . . ?
N004 Tb01 N003 118.87(8) . 2_656 ?
N004 Tb01 N003 55.97(8) . . ?
N004 Tb01 N003 118.87(8) 2_656 . ?
N004 Tb01 N003 55.97(8) 2_656 2_656 ?
N004 Tb01 N004 119.92(11) 2_656 . ?
N004 Tb01 C006 28.39(8) . . ?
N004 Tb01 C006 126.65(8) . 2_656 ?
N004 Tb01 C006 126.64(8) 2_656 . ?
N004 Tb01 C006 28.39(8) 2_656 2_656 ?
C006 Tb01 C006 147.18(11) 2_656 . ?
C005 N003 Tb01 136.75(19) . . ?
C006 N003 Tb01 94.71(18) . . ?
C006 N003 C005 128.5(3) . . ?
C006 N004 Tb01 96.99(17) . . ?
C006 N004 C00B 126.1(3) . . ?
C00B N004 Tb01 130.90(19) . . ?
C008 C005 N003 122.6(2) . . ?
C008 C005 C00A 119.2(3) . . ?
C00A C005 N003 118.0(2) . . ?
N003 C006 Tb01 57.44(15) . . ?
N003 C006 N004 111.3(3) . . ?
N003 C006 C00G 125.6(3) . . ?
N004 C006 Tb01 54.62(15) . . ?
N004 C006 C00G 123.0(3) . . ?
C00G C006 Tb01 169.18(19) . . ?
C00D C007 H007 108.2 . . ?
C00D C007 C00I 109.0(2) . . ?
C00D C007 C00M 113.6(3) . . ?
C00I C007 H007 108.2 . . ?
C00I C007 C00M 109.6(3) . . ?
C00M C007 H007 108.2 . . ?
C005 C008 C00L 123.8(3) . . ?
C00C C008 C005 118.9(3) . . ?
C00C C008 C00L 117.3(3) . . ?
C00A C009 H009 107.5 . . ?
C00O C009 H009 107.5 . . ?
C00O C009 C00A 112.4(2) . . ?
C00X C009 H009 107.5 . . ?
C00X C009 C00A 111.4(3) . . ?
C00X C009 C00O 110.2(3) . . ?
C005 C00A C009 122.0(3) . . ?
C00F C00A C005 118.8(3) . . ?
C00F C00A C009 119.2(3) . . ?
C00D C00B N004 119.3(2) . . ?
C00J C00B N004 121.0(3) . . ?
C00J C00B C00D 119.4(3) . . ?
C008 C00C H00C 119.0 . . ?
C00E C00C C008 122.1(3) . . ?
C00E C00C H00C 119.0 . . ?
C00B C00D C007 120.7(3) . . ?
C00Q C00D C007 119.9(3) . . ?
C00Q C00D C00B 119.4(3) . . ?
C00C C00E H00E 120.4 . . ?
C00C C00E C00F 119.1(3) . . ?
C00F C00E H00E 120.4 . . ?
C00A C00F H00F 119.2 . . ?
C00E C00F C00A 121.7(3) . . ?
C00E C00F H00F 119.2 . . ?
C00H C00G C006 115.4(2) . . ?
C00H C00G C00R 106.0(2) . . ?
C00H C00G C00S 107.7(2) . . ?
C00R C00G C006 111.1(2) . . ?
C00R C00G C00S 108.3(3) . . ?
C00S C00G C006 108.0(2) . . ?
C00G C00H H00A 109.5 . . ?
C00G C00H H00B 109.5 . . ?
C00G C00H H00D 109.5 . . ?
H00A C00H H00B 109.5 . . ?
H00A C00H H00D 109.5 . . ?
H00B C00H H00D 109.5 . . ?
C007 C00I H00G 109.5 . . ?
C007 C00I H00H 109.5 . . ?
C007 C00I H00I 109.5 . . ?
H00G C00I H00H 109.5 . . ?
H00G C00I H00I 109.5 . . ?
H00H C00I H00I 109.5 . . ?
C00B C00J C00K 122.1(3) . . ?
C00N C00J C00B 118.6(3) . . ?
C00N C00J C00K 119.3(3) . . ?
C00J C00K H00K 108.3 . . ?
C00J C00K C00P 112.7(3) . . ?
C00P C00K H00K 108.3 . . ?
C00V C00K C00J 110.3(3) . . ?
C00V C00K H00K 108.3 . . ?
C00V C00K C00P 108.9(3) . . ?
C008 C00L H00L 108.7 . . ?
C008 C00L C00W 109.2(3) . . ?
C00T C00L C008 113.0(3) . . ?
C00T C00L H00L 108.7 . . ?
C00T C00L C00W 108.4(3) . . ?
C00W C00L H00L 108.7 . . ?
C007 C00M H00J 109.5 . . ?
C007 C00M H00M 109.5 . . ?
C007 C00M H00N 109.5 . . ?
H00J C00M H00M 109.5 . . ?
H00J C00M H00N 109.5 . . ?
H00M C00M H00N 109.5 . . ?
C00J C00N H00O 119.2 . . ?
C00U C00N C00J 121.7(3) . . ?
C00U C00N H00O 119.2 . . ?
C009 C00O H00P 109.5 . . ?
C009 C00O H00Q 109.5 . . ?
C009 C00O H00R 109.5 . . ?
H00P C00O H00Q 109.5 . . ?
H00P C00O H00R 109.5 . . ?
H00Q C00O H00R 109.5 . . ?
C00K C00P H00S 109.5 . . ?
C00K C00P H00T 109.5 . . ?
C00K C00P H00U 109.5 . . ?
H00S C00P H00T 109.5 . . ?
H00S C00P H00U 109.5 . . ?
H00T C00P H00U 109.5 . . ?
C00D C00Q H00V 119.5 . . ?
C00U C00Q C00D 120.9(3) . . ?
C00U C00Q H00V 119.5 . . ?
C00G C00R H00W 109.5 . . ?
C00G C00R H00X 109.5 . . ?
C00G C00R H00Y 109.5 . . ?
H00W C00R H00X 109.5 . . ?
H00W C00R H00Y 109.5 . . ?
H00X C00R H00Y 109.5 . . ?
C00G C00S H00Z 109.5 . . ?
C00G C00S H 109.5 . . ?
C00G C00S HA 109.5 . . ?
H00Z C00S H 109.5 . . ?
H00Z C00S HA 109.5 . . ?
H C00S HA 109.5 . . ?
C00L C00T H00 109.5 . . ?
C00L C00T HB 109.5 . . ?
C00L C00T HC 109.5 . . ?
H00 C00T HB 109.5 . . ?
H00 C00T HC 109.5 . . ?
HB C00T HC 109.5 . . ?
C00N C00U H0AA 120.2 . . ?
C00Q C00U C00N 119.6(3) . . ?
C00Q C00U H0AA 120.2 . . ?
C00K C00V H1AA 109.5 . . ?
C00K C00V HD 109.5 . . ?
C00K C00V HE 109.5 . . ?
H1AA C00V HD 109.5 . . ?
H1AA C00V HE 109.5 . . ?
HD C00V HE 109.5 . . ?
C00L C00W H2AA 109.5 . . ?
C00L C00W HF 109.5 . . ?
C00L C00W HG 109.5 . . ?
H2AA C00W HF 109.5 . . ?
H2AA C00W HG 109.5 . . ?
HF C00W HG 109.5 . . ?
C009 C00X H3AA 109.5 . . ?
C009 C00X HH 109.5 . . ?
C009 C00X HI 109.5 . . ?
H3AA C00X HH 109.5 . . ?
H3AA C00X HI 109.5 . . ?
HH C00X HI 109.5 . . ?

loop_
_geom_torsion_atom_site_label_1
_geom_torsion_atom_site_label_2
_geom_torsion_atom_site_label_3
_geom_torsion_atom_site_label_4
_geom_torsion
_geom_torsion_site_symmetry_1
_geom_torsion_site_symmetry_2
_geom_torsion_site_symmetry_3
_geom_torsion_site_symmetry_4
_geom_torsion_publ_flag
Tb01 N003 C005 C008 -85.5(4) . . . . ?
Tb01 N003 C005 C00A 89.1(3) . . . . ?
Tb01 N003 C006 N004 -9.4(2) . . . . ?
Tb01 N003 C006 C00G 167.5(2) . . . . ?
Tb01 N004 C006 N003 9.8(2) . . . . ?
Tb01 N004 C006 C00G -167.2(2) . . . . ?
Tb01 N004 C00B C00D 61.2(4) . . . . ?
Tb01 N004 C00B C00J -112.1(3) . . . . ?
Tb01 C006 C00G C00H 117.4(10) . . . . ?
Tb01 C006 C00G C00R -121.9(10) . . . . ?
Tb01 C006 C00G C00S -3.2(11) . . . . ?
N003 C005 C008 C00C 179.6(3) . . . . ?
N003 C005 C008 C00L 0.3(5) . . . . ?
N003 C005 C00A C009 -1.3(4) . . . . ?
N003 C005 C00A C00F 179.5(3) . . . . ?
N003 C006 C00G C00H 14.6(4) . . . . ?
N003 C006 C00G C00R 135.3(3) . . . . ?
N003 C006 C00G C00S -106.0(3) . . . . ?
N004 C006 C00G C00H -168.9(2) . . . . ?
N004 C006 C00G C00R -48.2(4) . . . . ?
N004 C006 C00G C00S 70.5(3) . . . . ?
N004 C00B C00D C007 -4.1(4) . . . . ?
N004 C00B C00D C00Q 178.9(3) . . . . ?
N004 C00B C00J C00K 0.9(5) . . . . ?
N004 C00B C00J C00N 179.4(3) . . . . ?
C005 N003 C006 Tb01 -177.7(3) . . . . ?
C005 N003 C006 N004 172.9(2) . . . . ?
C005 N003 C006 C00G -10.2(4) . . . . ?
C005 C008 C00C C00E -1.0(5) . . . . ?
C005 C008 C00L C00T -119.9(3) . . . . ?
C005 C008 C00L C00W 119.4(3) . . . . ?
C005 C00A C00F C00E 2.4(5) . . . . ?
C006 N003 C005 C008 91.1(4) . . . . ?
C006 N003 C005 C00A -94.3(4) . . . . ?
C006 N004 C00B C00D -85.0(4) . . . . ?
C006 N004 C00B C00J 101.8(3) . . . . ?
C007 C00D C00Q C00U -172.9(3) . . . . ?
C008 C005 C00A C009 173.5(3) . . . . ?
C008 C005 C00A C00F -5.7(4) . . . . ?
C008 C00C C00E C00F -2.4(5) . . . . ?
C009 C00A C00F C00E -176.8(3) . . . . ?
C00A C005 C008 C00C 5.0(4) . . . . ?
C00A C005 C008 C00L -174.2(3) . . . . ?
C00B N004 C006 Tb01 154.9(3) . . . . ?
C00B N004 C006 N003 164.7(2) . . . . ?
C00B N004 C006 C00G -12.3(4) . . . . ?
C00B C00D C00Q C00U 4.2(5) . . . . ?
C00B C00J C00K C00P -141.0(3) . . . . ?
C00B C00J C00K C00V 97.0(4) . . . . ?
C00B C00J C00N C00U -0.9(5) . . . . ?
C00C C008 C00L C00T 60.8(4) . . . . ?
C00C C008 C00L C00W -59.8(4) . . . . ?
C00C C00E C00F C00A 1.6(5) . . . . ?
C00D C00B C00J C00K -172.3(3) . . . . ?
C00D C00B C00J C00N 6.1(5) . . . . ?
C00D C00Q C00U C00N 1.1(5) . . . . ?
C00I C007 C00D C00B -94.1(3) . . . . ?
C00I C007 C00D C00Q 82.9(4) . . . . ?
C00J C00B C00D C007 169.3(3) . . . . ?
C00J C00B C00D C00Q -7.8(5) . . . . ?
C00J C00N C00U C00Q -2.7(5) . . . . ?
C00K C00J C00N C00U 177.5(3) . . . . ?
C00L C008 C00C C00E 178.3(3) . . . . ?
C00M C007 C00D C00B 143.4(3) . . . . ?
C00M C007 C00D C00Q -39.6(4) . . . . ?
C00N C00J C00K C00P 40.6(4) . . . . ?
C00N C00J C00K C00V -81.4(4) . . . . ?
C00O C009 C00A C005 -138.6(3) . . . . ?
C00O C009 C00A C00F 40.7(4) . . . . ?
C00X C009 C00A C005 97.2(4) . . . . ?
C00X C009 C00A C00F -83.6(4) . . . . ?

_shelx_res_file                  
;
    repw2062.res created by SHELXL-2014/7

TITL repw2062_a.res in C2/c
REM Old TITL repw2062 in Cc #9
REM SHELXT solution in C2/c: R1 0.124, Rweak 0.079, Alpha 0.019
REM <I/s> 0.503 for 301 systematic absences, Orientation as input
REM Formula found by SHELXT: C52 N11 Tb
CELL 0.71073 23.9599 10.5837 22.4979 90 112.183 90
ZERR 4 0.0008 0.0002 0.0008 0 0.004 0
LATT 7
SYMM -X,+Y,0.5-Z
SFAC C H Cl N Tb
UNIT 232 344 4 16 4

L.S. 25
PLAN  1
TEMP -173
CONF
list 4
MORE -1
BOND $H
fmap 2
acta
REM <olex2.extras>
REM <HklSrc "%.\\repw2062.hkl">
REM </olex2.extras>

WGHT    0.026600
FVAR       0.13143
TB01  5    0.500000    0.403965    0.750000    10.50000    0.01065    0.01085 =
         0.01485    0.00000    0.00427    0.00000
CL00  3    0.500000    0.643593    0.750000    10.50000    0.02111    0.01200 =
         0.02712    0.00000    0.00559    0.00000
N003  4    0.397636    0.386570    0.675054    11.00000    0.01167    0.01105 =
         0.01326    0.00024    0.00348   -0.00020
N004  4    0.424840    0.293621    0.770431    11.00000    0.01365    0.01466 =
         0.01391   -0.00003    0.00680   -0.00038
C005  1    0.363828    0.425248    0.610647    11.00000    0.00691    0.01499 =
         0.01431    0.00211    0.00355   -0.00240
C006  1    0.378136    0.328138    0.715972    11.00000    0.01412    0.00920 =
         0.01399   -0.00353    0.00640   -0.00284
C007  1    0.428220    0.488429    0.861709    11.00000    0.01810    0.01644 =
         0.01597   -0.00057    0.00825    0.00057
AFIX  13
H007  2    0.416287    0.500310    0.814414    11.00000   -1.20000
AFIX   0
C008  1    0.337521    0.545747    0.595393    11.00000    0.00972    0.01601 =
         0.02106   -0.00063    0.00914   -0.00169
C009  1    0.394358    0.216157    0.573295    11.00000    0.01663    0.01415 =
         0.01926   -0.00122    0.00717    0.00041
AFIX  13
H009  2    0.426962    0.220755    0.617019    11.00000   -1.20000
AFIX   0
C00A  1    0.361299    0.342366    0.560431    11.00000    0.01148    0.01634 =
         0.01543    0.00029    0.00592   -0.00397
C00B  1    0.420526    0.256174    0.829613    11.00000    0.01172    0.01794 =
         0.01464   -0.00008    0.00504    0.00044
C00C  1    0.305757    0.576022    0.531560    11.00000    0.01725    0.02030 =
         0.02139    0.00488    0.00835    0.00211
AFIX  43
H00C  2    0.287429    0.656901    0.521234    11.00000   -1.20000
AFIX   0
C00D  1    0.420054    0.349733    0.874125    11.00000    0.01328    0.01659 =
         0.01557    0.00125    0.00610    0.00075
C00E  1    0.299963    0.493341    0.483050    11.00000    0.01730    0.02881 =
         0.01418    0.00526    0.00336    0.00261
AFIX  43
H00E  2    0.276674    0.515192    0.439775    11.00000   -1.20000
AFIX   0
C00F  1    0.328288    0.377936    0.497634    11.00000    0.01646    0.02354 =
         0.01741   -0.00315    0.00712   -0.00435
AFIX  43
H00F  2    0.325136    0.321193    0.463796    11.00000   -1.20000
AFIX   0
C00G  1    0.310647    0.306728    0.706017    11.00000    0.01142    0.01953 =
         0.01983    0.00130    0.00670   -0.00313
C00H  1    0.265187    0.328132    0.637825    11.00000    0.01140    0.02858 =
         0.01878    0.00059    0.00695   -0.00378
AFIX 137
H00A  2    0.266008    0.417118    0.626138    11.00000   -1.50000
H00B  2    0.224702    0.306226    0.635591    11.00000   -1.50000
H00D  2    0.275663    0.274797    0.607962    11.00000   -1.50000
AFIX   0
C00I  1    0.494822    0.522894    0.894595    11.00000    0.02572    0.02942 =
         0.02002   -0.00101    0.00747   -0.00634
AFIX 137
H00G  2    0.507254    0.513374    0.941152    11.00000   -1.50000
H00H  2    0.500897    0.610652    0.884500    11.00000   -1.50000
H00I  2    0.519026    0.466758    0.879221    11.00000   -1.50000
AFIX   0
C00J  1    0.423163    0.127939    0.846996    11.00000    0.01646    0.01744 =
         0.01790   -0.00100    0.00657   -0.00241
C00K  1    0.431599    0.023280    0.804727    11.00000    0.02212    0.01242 =
         0.02625   -0.00296    0.00884   -0.00242
AFIX  13
H00K  2    0.419060    0.056488    0.759952    11.00000   -1.20000
AFIX   0
C00L  1    0.342383    0.647689    0.645415    11.00000    0.01835    0.01590 =
         0.02118    0.00071    0.00620    0.00210
AFIX  13
H00L  2    0.367321    0.614164    0.688941    11.00000   -1.20000
AFIX   0
C00M  1    0.390164    0.577665    0.884502    11.00000    0.03467    0.01997 =
         0.03473   -0.00241    0.02053    0.00004
AFIX 137
H00J  2    0.348091    0.549478    0.867234    11.00000   -1.50000
H00M  2    0.392674    0.663502    0.869363    11.00000   -1.50000
H00N  2    0.405344    0.577191    0.931511    11.00000   -1.50000
AFIX   0
C00N  1    0.419337    0.096767    0.905423    11.00000    0.02373    0.02088 =
         0.02486    0.00687    0.01190    0.00000
AFIX  43
H00O  2    0.420464    0.010338    0.917218    11.00000   -1.20000
AFIX   0
C00O  1    0.424161    0.188939    0.525759    11.00000    0.03153    0.02930 =
         0.02566    0.00308    0.01359    0.01087
AFIX 137
H00P  2    0.393060    0.175717    0.482954    11.00000   -1.50000
H00Q  2    0.449083    0.112822    0.539127    11.00000   -1.50000
H00R  2    0.449544    0.260742    0.524567    11.00000   -1.50000
AFIX   0
C00P  1    0.393704   -0.094206    0.803263    11.00000    0.04459    0.02081 =
         0.04637   -0.00437    0.02101   -0.00811
AFIX 137
H00S  2    0.407083   -0.131253    0.846321    11.00000   -1.50000
H00T  2    0.398650   -0.156204    0.773267    11.00000   -1.50000
H00U  2    0.351150   -0.070284    0.789266    11.00000   -1.50000
AFIX   0
C00Q  1    0.414815    0.313623    0.931199    11.00000    0.02540    0.02223 =
         0.01896   -0.00296    0.01214    0.00126
AFIX  43
H00V  2    0.411787    0.376534    0.959953    11.00000   -1.20000
AFIX   0
C00R  1    0.300145    0.170972    0.723823    11.00000    0.01683    0.02769 =
         0.02983    0.00808    0.00804   -0.00730
AFIX 137
H00W  2    0.313257    0.111055    0.698505    11.00000   -1.50000
H00X  2    0.257163    0.158530    0.714692    11.00000   -1.50000
H00Y  2    0.323324    0.156808    0.769620    11.00000   -1.50000
AFIX   0
C00S  1    0.295001    0.398209    0.750542    11.00000    0.01302    0.03943 =
         0.02053   -0.00215    0.00519    0.00366
AFIX 137
H00Z  2    0.316883    0.373351    0.795328    11.00000   -1.50000
H     2    0.251543    0.395300    0.740746    11.00000   -1.50000
HA    2    0.306606    0.484273    0.743927    11.00000   -1.50000
AFIX   0
C00T  1    0.281324    0.688523    0.645244    11.00000    0.03177    0.02746 =
         0.02763   -0.00280    0.01278    0.00554
AFIX 137
H00   2    0.257015    0.724496    0.603276    11.00000   -1.50000
HB    2    0.287212    0.752225    0.678687    11.00000   -1.50000
HC    2    0.260482    0.615104    0.653659    11.00000   -1.50000
AFIX   0
C00U  1    0.413954    0.188054    0.946622    11.00000    0.03056    0.02757 =
         0.01798    0.00767    0.01362   -0.00103
AFIX  43
H0AA  2    0.409677    0.164415    0.985418    11.00000   -1.20000
AFIX   0
C00V  1    0.497491   -0.014718    0.827626    11.00000    0.02713    0.03081 =
         0.04181   -0.01615    0.00464    0.00686
AFIX 137
H1AA  2    0.521304    0.056574    0.822329    11.00000   -1.50000
HD    2    0.501821   -0.086683    0.802292    11.00000   -1.50000
HE    2    0.511878   -0.038569    0.873038    11.00000   -1.50000
AFIX   0
C00W  1    0.374031    0.764682    0.631957    11.00000    0.03049    0.01587 =
         0.03168    0.00086    0.00930   -0.00027
AFIX 137
H2AA  2    0.413050    0.739787    0.630923    11.00000   -1.50000
HF    2    0.380325    0.827397    0.665928    11.00000   -1.50000
HG    2    0.348851    0.801287    0.590458    11.00000   -1.50000
AFIX   0
C00X  1    0.352795    0.108280    0.573724    11.00000    0.03554    0.01780 =
         0.08225    0.00362    0.03096   -0.00242
AFIX 137
H3AA  2    0.338556    0.120676    0.608819    11.00000   -1.50000
HH    2    0.374766    0.028151    0.579903    11.00000   -1.50000
HI    2    0.318219    0.106344    0.532728    11.00000   -1.50000
AFIX   0
HKLF 4

REM  repw2062_a.res in C2/c
REM R1 =  0.0400 for    5402 Fo > 4sig(Fo)  and  0.0480 for all    6081 data
REM    301 parameters refined using      0 restraints

END

WGHT      0.0266      0.0000

REM Highest difference peak  1.282,  deepest hole -1.008,  1-sigma level  0.119
Q1    1   0.5000  0.4844  0.7500  10.50000  0.05    1.28
;
_shelx_res_checksum              31301
_olex2_submission_special_instructions 'No special instructions were received'
####################################################################### 
# 
# This file contains crystal structure data downloaded from the 
# Cambridge Structural Database (CSD) hosted by the Cambridge 
# Crystallographic Data Centre (CCDC).
# 
# Full information about CCDC data access policies and citation 
# guidelines are available at http://www.ccdc.cam.ac.uk/access/V1 
# 
# Audit and citation data items may have been added by the CCDC. 
# Please retain this information to preserve the provenance of 
# this file and to allow appropriate attribution of the data. 
# 
#######################################################################

data_crepw025_auto
_database_code_depnum_ccdc_archive 'CCDC 2370382'
loop_
_audit_author_name
_audit_author_address
'Peng-Bo JIn'
;Xian Jiaotong University
China
;
_audit_update_record             
;
2024-11-13 deposited with the CCDC.	2024-12-24 downloaded from the CCDC.
;
_audit_creation_date             2024-10-30
_audit_creation_method           
;
Olex2 1.5
(compiled 2024.02.16 svn.r378c4104 for OlexSys, GUI svn.r6928)
;
_shelx_SHELXL_version_number     2018/3
_chemical_name_common            ?
_chemical_name_systematic        ?
_chemical_formula_moiety         'C64 H92 Dy2 N4, 0.5[], 1.25[]'
_chemical_formula_sum            'C67 H99 Dy2 N4'
_chemical_formula_weight         1285.50
_chemical_melting_point          ?
loop_
_atom_type_symbol
_atom_type_description
_atom_type_scat_dispersion_real
_atom_type_scat_dispersion_imag
_atom_type_scat_source
C C 0.0181 0.0091 'International Tables Vol C Tables 4.2.6.8 and 6.1.1.4'
H H 0.0000 0.0000 'International Tables Vol C Tables 4.2.6.8 and 6.1.1.4'
Dy Dy -9.8046 9.8477 'International Tables Vol C Tables 4.2.6.8 and 6.1.1.4'
N N 0.0311 0.0180 'International Tables Vol C Tables 4.2.6.8 and 6.1.1.4'

_shelx_space_group_comment       
;
The symmetry employed for this shelxl refinement is uniquely defined
by the following loop, which should always be used as a source of
symmetry information in preference to the above space-group names.
They are only intended as comments.
;
_space_group_crystal_system      monoclinic
_space_group_IT_number           14
_space_group_name_H-M_alt        'P 1 21/c 1'
_space_group_name_Hall           '-P 2ybc'
loop_
_space_group_symop_operation_xyz
'x, y, z'
'-x, y+1/2, -z+1/2'
'-x, -y, -z'
'x, -y-1/2, z-1/2'

_cell_length_a                   10.83820(10)
_cell_length_b                   38.9439(5)
_cell_length_c                   15.0078(3)
_cell_angle_alpha                90
_cell_angle_beta                 105.063(2)
_cell_angle_gamma                90
_cell_volume                     6116.87(17)
_cell_formula_units_Z            4
_cell_measurement_reflns_used    24268
_cell_measurement_temperature    100.0(7)
_cell_measurement_theta_max      79.8040
_cell_measurement_theta_min      3.2740
_shelx_estimated_absorpt_T_max   0.151
_shelx_estimated_absorpt_T_min   0.072
_exptl_absorpt_coefficient_mu    13.221
_exptl_absorpt_correction_T_max  1.00000
_exptl_absorpt_correction_T_min  0.47207
_exptl_absorpt_correction_type   multi-scan
_exptl_absorpt_process_details   
;
CrysAlisPro 1.171.41.122a (Rigaku Oxford Diffraction, 2021)
Empirical absorption correction using spherical harmonics,
implemented in SCALE3 ABSPACK scaling algorithm.
;
_exptl_absorpt_special_details   ?
_exptl_crystal_colour            purple
_exptl_crystal_colour_primary    purple
_exptl_crystal_density_diffrn    1.396
_exptl_crystal_density_meas      ?
_exptl_crystal_density_method    ?
_exptl_crystal_description       block
_exptl_crystal_F_000             2644
_exptl_crystal_size_max          0.42
_exptl_crystal_size_mid          0.33
_exptl_crystal_size_min          0.23
_exptl_transmission_factor_max   ?
_exptl_transmission_factor_min   ?
_diffrn_reflns_av_R_equivalents  0.0875
_diffrn_reflns_av_unetI/netI     0.0512
_diffrn_reflns_Laue_measured_fraction_full 0.997
_diffrn_reflns_Laue_measured_fraction_max 0.997
_diffrn_reflns_limit_h_max       12
_diffrn_reflns_limit_h_min       -10
_diffrn_reflns_limit_k_max       46
_diffrn_reflns_limit_k_min       -46
_diffrn_reflns_limit_l_max       17
_diffrn_reflns_limit_l_min       -17
_diffrn_reflns_number            47345
_diffrn_reflns_point_group_measured_fraction_full 0.997
_diffrn_reflns_point_group_measured_fraction_max 0.997
_diffrn_reflns_theta_full        66.596
_diffrn_reflns_theta_max         66.596
_diffrn_reflns_theta_min         3.254
_diffrn_ambient_environment      N~2~
_diffrn_ambient_temperature      100.0(7)
_diffrn_detector                 'Hybrid Pixel Array Detector'
_diffrn_detector_area_resol_mean 10.0000
_diffrn_detector_type            HyPix
_diffrn_measured_fraction_theta_full 0.997
_diffrn_measured_fraction_theta_max 0.997
_diffrn_measurement_details      
;
List of Runs (angles in degrees, time in seconds):

  # Type    Start    End  Width  t~exp~   \w     \q     \k     \f   Frames
#--------------------------------------------------------------------------
  1  \w    -81.00  -5.00   0.50    0.56    --  -47.87 104.00 133.00  152
  2  \w     25.00  71.00   0.50    0.56    --   47.87-104.00  32.00   92
  3  \w    -74.00 -49.00   0.50    2.23    --  -91.75 104.00 133.00   50
  4  \w   -135.00 -92.00   0.50    2.23    --  -91.75-104.00  32.00   86
  5  \w    107.00 159.00   0.50    2.23    --  113.25 104.00 133.00  104
  6  \w     78.00 104.00   0.50    2.23    --  113.25-104.00  32.00   52
  7  \w   -117.00 -73.00   0.50    0.56    --  -47.87-125.00-120.00   88
  8  \w    -16.00  10.00   0.50    0.56    --  -47.87  19.00-120.00   52
  9  \w    -17.00   9.00   0.50    0.56    --  -47.87  19.00 -30.00   52
 10  \w     29.00 117.00   0.50    0.56    --   47.87  77.00 120.00  176
 11  \w    -49.00 -22.00   0.50    2.23    --  -91.75  45.00 -30.00   54
 12  \w    -51.00 -25.00   0.50    2.23    --  -91.75  45.00   0.00   52
 13  \w     44.00  71.00   0.50    2.23    --  113.25 -61.00  30.00   54
 14  \w    121.00 176.00   0.50    2.23    --  113.25  45.00 120.00  110
 15  \w     45.00  71.00   0.50    2.23    --  113.25 -61.00-180.00   52
 16  \w     42.00 106.00   0.50    2.23    --  113.25 -77.00  30.00  128
 17  \w     49.00 106.00   0.50    2.23    --  113.25 -77.00-180.00  114
 18  \w     44.00 106.00   0.50    2.23    --  113.25 -94.00 150.00  124
 19  \w     45.00  97.00   0.50    2.23    --  113.25 -77.00-120.00  104
 20  \w    100.00 174.00   0.50    2.23    --  113.25  15.00-120.00  148
 21  \w     42.00  67.00   0.50    2.23    --  113.25 -61.00 150.00   50
 22  \w    136.00 166.00   0.50    2.23    --  113.25  15.00  60.00   60
 23  \w    106.00 132.00   0.50    2.23    --  113.25  15.00  60.00   52
 24  \w     46.00  71.00   0.50    2.23    --  113.25 -61.00 -90.00   50
 25  \w     43.00  68.00   0.50    2.23    --  113.25 -77.00 150.00   50
 26  \w     81.00 106.00   0.50    2.23    --  113.25 -77.00 150.00   50
 27  \w     55.00  80.00   0.50    2.23    --  113.25 -94.00  90.00   50
 28  \w    128.00 174.00   0.50    2.23    --  113.25 125.00-150.00   92
 29  \w     42.00  81.00   0.50    2.23    --  113.25-125.00   0.00   78
 30  \w     76.00 111.00   0.50    2.23    --  113.25-125.00 150.00   70
 31  \w     77.00 105.00   0.50    2.23    --  113.25 -94.00  30.00   56
 32  \w     46.00  71.00   0.50    2.23    --  113.25-125.00 -60.00   50
 33  \w     82.00 109.00   0.50    2.23    --  113.25-125.00 -60.00   54
 34  \w     49.00 100.00   0.50    2.23    --  113.25-125.00  30.00  102
 35  \w     42.00  67.00   0.50    2.23    --  113.25 -61.00-150.00   50
;
_diffrn_measurement_device       'four-circle diffractometer'
_diffrn_measurement_device_type  'XtaLAB Synergy, Dualflex, HyPix'
_diffrn_measurement_method       '\w scans'
_diffrn_orient_matrix_type       
'CrysAlisPro convention (1999,Acta A55,543-557)'
_diffrn_orient_matrix_UB_11      0.0336920000
_diffrn_orient_matrix_UB_12      -0.0046094000
_diffrn_orient_matrix_UB_13      0.1055146000
_diffrn_orient_matrix_UB_21      0.0348888000
_diffrn_orient_matrix_UB_22      -0.0378270000
_diffrn_orient_matrix_UB_23      -0.0112528000
_diffrn_orient_matrix_UB_31      0.1389903000
_diffrn_orient_matrix_UB_32      0.0106063000
_diffrn_orient_matrix_UB_33      0.0065021000
_diffrn_radiation_monochromator  mirror
_diffrn_radiation_probe          x-ray
_diffrn_radiation_type           'Cu K\a'
_diffrn_radiation_wavelength     1.54184
_diffrn_source                   'micro-focus sealed X-ray tube'
_diffrn_source_type              'PhotonJet (Cu) X-ray Source'
_reflns_Friedel_coverage         0.000
_reflns_Friedel_fraction_full    .
_reflns_Friedel_fraction_max     .
_reflns_number_gt                9850
_reflns_number_total             10761
_reflns_special_details          
;
 Reflections were merged by SHELXL according to the crystal
 class for the calculation of statistics and refinement.
 
 _reflns_Friedel_fraction is defined as the number of unique
 Friedel pairs measured divided by the number that would be
 possible theoretically, ignoring centric projections and
 systematic absences.
;
_reflns_threshold_expression     'I > 2\s(I)'
_computing_cell_refinement       'CrysAlisPro 1.171.41.122a (Rigaku OD, 2021)'
_computing_data_collection       'CrysAlisPro 1.171.41.122a (Rigaku OD, 2021)'
_computing_data_reduction        'CrysAlisPro 1.171.41.122a (Rigaku OD, 2021)'
_computing_molecular_graphics    'Olex2 1.5 (Dolomanov et al., 2009)'
_computing_publication_material  'Olex2 1.5 (Dolomanov et al., 2009)'
_computing_structure_refinement  'SHELXL 2018/3 (Sheldrick, 2015)'
_computing_structure_solution    'olex2.solve 1.5 (Bourhis et al., 2015)'
_refine_diff_density_max         4.355
_refine_diff_density_min         -3.078
_refine_diff_density_rms         0.254
_refine_ls_extinction_coef       .
_refine_ls_extinction_method     none
_refine_ls_goodness_of_fit_ref   1.134
_refine_ls_hydrogen_treatment    constr
_refine_ls_matrix_type           full
_refine_ls_number_parameters     681
_refine_ls_number_reflns         10761
_refine_ls_number_restraints     1627
_refine_ls_R_factor_all          0.0855
_refine_ls_R_factor_gt           0.0822
_refine_ls_restrained_S_all      1.068
_refine_ls_shift/su_max          0.002
_refine_ls_shift/su_mean         0.000
_refine_ls_structure_factor_coef Fsqd
_refine_ls_weighting_details     
'w=1/[\s^2^(Fo^2^)+(0.1085P)^2^+109.8022P] where P=(Fo^2^+2Fc^2^)/3'
_refine_ls_weighting_scheme      calc
_refine_ls_wR_factor_gt          0.2224
_refine_ls_wR_factor_ref         0.2241
_refine_special_details          ?
_olex2_refinement_description    
;
1. Fixed Uiso
 At 1.2 times of:
  All C(H) groups, All C(H,H) groups
 At 1.5 times of:
  All C(H,H,H) groups
2. Restrained distances
 C65-C66
 1.53 with sigma of 0.02
3. Rigid bond restraints
 C30
 with sigma for 1-2 distances of 0.01 and sigma for 1-3 distances of 0.01
4. Uiso/Uaniso restraints and constraints
C60 \\sim C26 \\sim C56 \\sim C25 \\sim C22 \\sim C39 \\sim C24 \\sim C21 \\sim
C38 \\sim C41 \\sim C13 \\sim C52 \\sim C33 \\sim C36 \\sim C34 \\sim C40 \\sim
C55 \\sim C31 \\sim C64 \\sim C9 \\sim C23 \\sim C57 \\sim C37 \\sim C14 \\sim
C51 \\sim C32 \\sim C8 \\sim C15 \\sim C2 \\sim C54 \\sim C10 \\sim C46 \\sim
C4 \\sim C11 \\sim C35 \\sim C7 \\sim C3 \\sim C30 \\sim C27 \\sim C5 \\sim C12
\\sim C43 \\sim C16 \\sim C6 \\sim C61 \\sim C20 \\sim C19 \\sim C49 \\sim C42
\\sim C45 \\sim C53 \\sim C17 \\sim C48 \\sim C29 \\sim C1 \\sim C28 \\sim C59
\\sim C18 \\sim C44 \\sim C62 \\sim C58 \\sim C47 \\sim C63 \\sim C50: within
3.8A with sigma of 0.01 and sigma for terminal atoms of 0.02 within 3.8A
N4 \\sim N3 \\sim N2 \\sim N1: within 3.8A with sigma of 0.01 and sigma for
terminal atoms of 0.02 within 3.8A
Uanis(C22) \\sim Ueq, Uanis(C58) \\sim Ueq, Uanis(C55) \\sim Ueq: with sigma of
0.01 and sigma for terminal atoms of 0.02
Uanis(C35) \\sim Ueq, Uanis(C50) \\sim Ueq: with sigma of 0.01 and sigma for
terminal atoms of 0.02
Uanis(C34) \\sim Ueq: with sigma of 0.01 and sigma for terminal atoms of 0.02
Uanis(C22) \\sim Ueq: with sigma of 0.001 and sigma for terminal atoms of 0.002
Uanis(C30) \\sim Ueq: with sigma of 0.001 and sigma for terminal atoms of 0.002
Uanis(C6) \\sim Ueq: with sigma of 0.001 and sigma for terminal atoms of 0.002
Uanis(N2) \\sim Ueq, Uanis(N3) \\sim Ueq, Uanis(N4) \\sim Ueq, Uanis(N1) \\sim
Ueq: with sigma of 0.001 and sigma for terminal atoms of 0.002
5.a Ternary CH refined with riding coordinates:
 C57(H57), C2(H2), C10(H10), C27(H27), C19(H19), C49(H49), C42(H42), C45(H45)
5.b Secondary CH2 refined with riding coordinates:
 C66(H66A,H66B), C67(H67A,H67B)
5.c Aromatic/amide H refined with riding coordinates:
 C22(H22), C24(H24), C41(H41), C52(H52), C33(H33), C34(H34), C35(H35),
 C30(H30), C31(H31), C32(H32), C36(H36), C23(H23), C37(H37), C54(H54), C7(H7),
 C5(H5), C6(H6), C53(H53)
5.d Idealised Me refined as rotating group:
 C64(H64A,H64B,H64C), C15(H15A,H15B,H15C), C46(H46A,H46B,H46C), C11(H11A,H11B,
 H11C), C3(H3A,H3B,H3C), C12(H12A,H12B,H12C), C43(H43A,H43B,H43C), C16(H16A,
 H16B,H16C), C20(H20A,H20B,H20C), C17(H17A,H17B,H17C), C48(H48A,H48B,H48C),
 C29(H29A,H29B,H29C), C1(H1A,H1B,H1C), C28(H28A,H28B,H28C), C59(H59A,H59B,H59C),
  C18(H18A,H18B,H18C), C44(H44A,H44B,H44C), C62(H62A,H62B,H62C), C58(H58A,H58B,
 H58C), C47(H47A,H47B,H47C), C63(H63A,H63B,H63C), C50(H50A,H50B,H50C), C65(H65A,
 H65B,H65C)
;
_atom_sites_solution_hydrogens   geom
_atom_sites_solution_primary     iterative
_atom_sites_solution_secondary   ?
loop_
_atom_site_label
_atom_site_type_symbol
_atom_site_fract_x
_atom_site_fract_y
_atom_site_fract_z
_atom_site_U_iso_or_equiv
_atom_site_adp_type
_atom_site_occupancy
_atom_site_site_symmetry_order
_atom_site_calc_flag
_atom_site_refinement_flags_posn
_atom_site_refinement_flags_adp
_atom_site_refinement_flags_occupancy
_atom_site_disorder_assembly
_atom_site_disorder_group
Dy2 Dy 0.55055(5) 0.67376(2) 0.44774(3) 0.01082(17) Uani 1 1 d . . . . .
Dy1 Dy 0.43910(4) 0.63316(2) 0.18882(3) 0.01029(17) Uani 1 1 d . . . . .
N4 N 0.6028(7) 0.69873(18) 0.6863(5) 0.0125(14) Uani 1 1 d . U . . .
N3 N 0.6204(7) 0.64973(18) 0.6016(5) 0.0115(14) Uani 1 1 d . U . . .
N2 N 0.2610(7) 0.59575(18) 0.1139(5) 0.0101(14) Uani 1 1 d . U . . .
N1 N 0.3086(7) 0.59103(19) -0.0281(5) 0.0150(15) Uani 1 1 d . U . . .
C60 C 0.6301(8) 0.6661(2) 0.6840(6) 0.0154(13) Uani 1 1 d . U . . .
C26 C 0.4052(8) 0.6148(2) 0.0073(6) 0.0129(13) Uani 1 1 d . U . . .
C56 C 0.6380(8) 0.6142(2) 0.5896(6) 0.0145(13) Uani 1 1 d . U . . .
C25 C 0.3764(8) 0.6503(2) 0.0001(6) 0.0142(14) Uani 1 1 d . U . . .
C22 C 0.6225(9) 0.6276(2) 0.0934(7) 0.0167(14) Uani 1 1 d . U . . .
H22 H 0.705887 0.620268 0.125372 0.020 Uiso 1 1 calc R U . . .
C39 C 0.5710(8) 0.7152(2) 0.6009(6) 0.0141(14) Uani 1 1 d . U . . .
C24 C 0.4713(9) 0.6742(2) 0.0425(7) 0.0176(15) Uani 1 1 d . U . . .
H24 H 0.452738 0.698100 0.039966 0.021 Uiso 1 1 calc R U . . .
C21 C 0.5311(8) 0.6031(2) 0.0521(6) 0.0162(15) Uani 1 1 d . U . . .
C38 C 0.4401(8) 0.7172(2) 0.5499(6) 0.0122(14) Uani 1 1 d . U . . .
C41 C 0.6345(9) 0.7429(2) 0.4755(7) 0.0176(15) Uani 1 1 d . U . . .
H41 H 0.699366 0.752331 0.450687 0.021 Uiso 1 1 calc R U . . .
C13 C 0.2371(8) 0.5831(2) 0.0263(6) 0.0129(13) Uani 1 1 d . U . . .
C52 C 0.7556(9) 0.5689(2) 0.5396(6) 0.0168(15) Uani 1 1 d . U . . .
H52 H 0.830386 0.561133 0.523945 0.020 Uiso 1 1 calc R U . . .
C33 C 0.3704(8) 0.6498(2) 0.3339(6) 0.0133(14) Uani 1 1 d . U . . .
H33 H 0.292422 0.648567 0.351524 0.016 Uiso 1 1 calc R U . . .
C34 C 0.4633(8) 0.6220(2) 0.3554(6) 0.0123(14) Uani 1 1 d . U . . .
H34 H 0.441269 0.600927 0.379419 0.015 Uiso 1 1 calc R U . . .
C35 C 0.5896(8) 0.6262(2) 0.3401(6) 0.0120(13) Uani 1 1 d . U . . .
H35 H 0.646785 0.607293 0.348660 0.014 Uiso 1 1 calc R U . . .
C30 C 0.6289(9) 0.6595(2) 0.3116(6) 0.0142(14) Uani 1 1 d . U . . .
H30 H 0.715833 0.664022 0.313873 0.017 Uiso 1 1 calc R U . . .
C31 C 0.5297(9) 0.6857(2) 0.2793(6) 0.0147(14) Uani 1 1 d . U . . .
H31 H 0.550885 0.706750 0.254703 0.018 Uiso 1 1 calc R U . . .
C32 C 0.4004(9) 0.6797(2) 0.2847(6) 0.0161(15) Uani 1 1 d . U . . .
H32 H 0.334548 0.695325 0.256171 0.019 Uiso 1 1 calc R U . . .
C36 C 0.5103(9) 0.7434(2) 0.4235(7) 0.0170(15) Uani 1 1 d . U . . .
H36 H 0.490228 0.751860 0.362115 0.020 Uiso 1 1 calc R U . . .
C40 C 0.6677(8) 0.7289(2) 0.5644(6) 0.0148(14) Uani 1 1 d . U . . .
C55 C 0.5385(8) 0.5906(2) 0.5904(6) 0.0147(14) Uani 1 1 d . U . . .
C64 C 0.7207(9) 0.6132(3) 0.7915(7) 0.0216(19) Uani 1 1 d . U . . .
H64A H 0.649929 0.598589 0.758377 0.032 Uiso 1 1 calc R U . . .
H64B H 0.746643 0.606387 0.856607 0.032 Uiso 1 1 calc R U . . .
H64C H 0.793116 0.610540 0.764313 0.032 Uiso 1 1 calc R U . . .
C9 C 0.1944(8) 0.5861(2) 0.1808(6) 0.0136(13) Uani 1 1 d . U . . .
C23 C 0.5941(9) 0.6622(3) 0.0887(7) 0.0182(15) Uani 1 1 d . U . . .
H23 H 0.658378 0.678287 0.117044 0.022 Uiso 1 1 calc R U . . .
C57 C 0.4198(8) 0.6012(3) 0.6196(6) 0.0174(16) Uani 1 1 d . U . . .
H57 H 0.435624 0.624497 0.648167 0.021 Uiso 1 1 calc R U . . .
C37 C 0.4126(9) 0.7312(2) 0.4611(6) 0.0160(14) Uani 1 1 d . U . . .
H37 H 0.326308 0.732526 0.425529 0.019 Uiso 1 1 calc R U . . .
C14 C 0.1261(8) 0.5589(2) -0.0240(6) 0.0142(15) Uani 1 1 d . U . . .
C51 C 0.7466(8) 0.6027(2) 0.5622(6) 0.0165(14) Uani 1 1 d . U . . .
C8 C 0.1088(8) 0.6099(2) 0.2038(6) 0.0159(14) Uani 1 1 d . U . . .
C15 C 0.0575(9) 0.5760(2) -0.1165(6) 0.0167(18) Uani 1 1 d . U . . .
H15A H 0.022099 0.598152 -0.104392 0.025 Uiso 1 1 calc R U . . .
H15B H -0.011758 0.561080 -0.150232 0.025 Uiso 1 1 calc R U . . .
H15C H 0.118710 0.579646 -0.153531 0.025 Uiso 1 1 calc R U . . .
C2 C 0.3177(9) 0.5291(2) 0.2102(7) 0.0174(16) Uani 1 1 d . U . . .
H2 H 0.330724 0.534564 0.148149 0.021 Uiso 1 1 calc R U . . .
C54 C 0.5510(9) 0.5568(3) 0.5649(7) 0.0193(16) Uani 1 1 d . U . . .
H54 H 0.484523 0.540951 0.565047 0.023 Uiso 1 1 calc R U . . .
C10 C 0.0837(8) 0.6447(2) 0.1563(7) 0.0165(15) Uani 1 1 d . U . . .
H10 H 0.164764 0.652123 0.141933 0.020 Uiso 1 1 calc R U . . .
C46 C 0.8224(10) 0.7545(3) 0.7030(8) 0.027(2) Uani 1 1 d . U . . .
H46A H 0.816903 0.777756 0.677421 0.041 Uiso 1 1 calc R U . . .
H46B H 0.905975 0.751261 0.746915 0.041 Uiso 1 1 calc R U . . .
H46C H 0.754829 0.751208 0.734700 0.041 Uiso 1 1 calc R U . . .
C4 C 0.2233(9) 0.5552(2) 0.2306(7) 0.0166(14) Uani 1 1 d . U . . .
C11 C 0.0477(10) 0.6727(3) 0.2176(7) 0.025(2) Uani 1 1 d . U . . .
H11A H -0.036977 0.667781 0.226518 0.038 Uiso 1 1 calc R U . . .
H11B H 0.046113 0.695153 0.187630 0.038 Uiso 1 1 calc R U . . .
H11C H 0.110908 0.673103 0.277606 0.038 Uiso 1 1 calc R U . . .
C7 C 0.0505(9) 0.6012(3) 0.2725(7) 0.0207(16) Uani 1 1 d . U . . .
H7 H -0.008600 0.616776 0.287545 0.025 Uiso 1 1 calc R U . . .
C3 C 0.2696(11) 0.4922(3) 0.2076(7) 0.026(2) Uani 1 1 d . U . . .
H3A H 0.262703 0.485584 0.269067 0.039 Uiso 1 1 calc R U . . .
H3B H 0.329763 0.476855 0.188536 0.039 Uiso 1 1 calc R U . . .
H3C H 0.185542 0.490490 0.163408 0.039 Uiso 1 1 calc R U . . .
C27 C 0.2435(9) 0.6617(2) -0.0528(7) 0.0186(16) Uani 1 1 d . U . . .
H27 H 0.182098 0.644116 -0.041209 0.022 Uiso 1 1 calc R U . . .
C5 C 0.1644(9) 0.5479(3) 0.3005(7) 0.0211(16) Uani 1 1 d . U . . .
H5 H 0.184871 0.527305 0.335214 0.025 Uiso 1 1 calc R U . . .
C12 C -0.0192(9) 0.6432(3) 0.0654(7) 0.0235(19) Uani 1 1 d . U . . .
H12A H 0.005534 0.626567 0.024212 0.035 Uiso 1 1 calc R U . . .
H12B H -0.028937 0.665957 0.036317 0.035 Uiso 1 1 calc R U . . .
H12C H -0.100435 0.636214 0.077008 0.035 Uiso 1 1 calc R U . . .
C43 C 0.3197(9) 0.7303(3) 0.6661(7) 0.0208(19) Uani 1 1 d . U . . .
H43A H 0.400612 0.733229 0.713302 0.031 Uiso 1 1 calc R U . . .
H43B H 0.254269 0.721864 0.695108 0.031 Uiso 1 1 calc R U . . .
H43C H 0.292706 0.752397 0.636180 0.031 Uiso 1 1 calc R U . . .
C16 C 0.1858(9) 0.5254(2) -0.0475(7) 0.0190(19) Uani 1 1 d . U . . .
H16A H 0.251306 0.530822 -0.079679 0.028 Uiso 1 1 calc R U . . .
H16B H 0.119297 0.511171 -0.087250 0.028 Uiso 1 1 calc R U . . .
H16C H 0.224873 0.512928 0.009566 0.028 Uiso 1 1 calc R U . . .
C6 C 0.0757(10) 0.5706(3) 0.3196(7) 0.0235(17) Uani 1 1 d . U . . .
H6 H 0.032458 0.565059 0.365244 0.028 Uiso 1 1 calc R U . . .
C61 C 0.6777(9) 0.6505(3) 0.7842(7) 0.0216(17) Uani 1 1 d . U . . .
C20 C 0.5670(10) 0.5516(3) -0.0368(7) 0.023(2) Uani 1 1 d . U . . .
H20A H 0.489204 0.557921 -0.083891 0.035 Uiso 1 1 calc R U . . .
H20B H 0.575792 0.526585 -0.034287 0.035 Uiso 1 1 calc R U . . .
H20C H 0.641377 0.561798 -0.052462 0.035 Uiso 1 1 calc R U . . .
C19 C 0.5586(9) 0.5649(2) 0.0560(6) 0.0181(16) Uani 1 1 d . U . . .
H19 H 0.484241 0.553196 0.070811 0.022 Uiso 1 1 calc R U . . .
C49 C 0.8560(9) 0.6275(3) 0.5603(7) 0.0199(16) Uani 1 1 d . U . . .
H49 H 0.814129 0.650505 0.546562 0.024 Uiso 1 1 calc R U . . .
C42 C 0.3378(9) 0.7044(2) 0.5940(7) 0.0171(16) Uani 1 1 d . U . . .
H42 H 0.367906 0.682240 0.626206 0.020 Uiso 1 1 calc R U . . .
C45 C 0.8059(9) 0.7281(2) 0.6244(7) 0.0196(17) Uani 1 1 d . U . . .
H45 H 0.821651 0.704838 0.653065 0.023 Uiso 1 1 calc R U . . .
C53 C 0.6586(9) 0.5456(3) 0.5390(7) 0.0192(16) Uani 1 1 d . U . . .
H53 H 0.665466 0.522455 0.521194 0.023 Uiso 1 1 calc R U . . .
C17 C 0.0238(9) 0.5497(3) 0.0255(7) 0.0182(17) Uani 1 1 d . U . . .
H17A H 0.062071 0.535762 0.080178 0.027 Uiso 1 1 calc R U . . .
H17B H -0.044500 0.536540 -0.016266 0.027 Uiso 1 1 calc R U . . .
H17C H -0.011840 0.570735 0.044441 0.027 Uiso 1 1 calc R U . . .
C48 C 0.9180(10) 0.6212(3) 0.4829(8) 0.031(2) Uani 1 1 d . U . . .
H48A H 0.974941 0.601342 0.497875 0.047 Uiso 1 1 calc R U . . .
H48B H 0.967489 0.641532 0.474852 0.047 Uiso 1 1 calc R U . . .
H48C H 0.851915 0.616785 0.425751 0.047 Uiso 1 1 calc R U . . .
C29 C 0.2324(10) 0.6615(3) -0.1542(8) 0.030(2) Uani 1 1 d . U . . .
H29A H 0.288276 0.679254 -0.168780 0.045 Uiso 1 1 calc R U . . .
H29B H 0.143725 0.666210 -0.187937 0.045 Uiso 1 1 calc R U . . .
H29C H 0.257945 0.638985 -0.172444 0.045 Uiso 1 1 calc R U . . .
C1 C 0.4499(10) 0.5318(3) 0.2827(7) 0.023(2) Uani 1 1 d . U . . .
H1A H 0.482971 0.555236 0.282646 0.035 Uiso 1 1 calc R U . . .
H1B H 0.509950 0.515599 0.266788 0.035 Uiso 1 1 calc R U . . .
H1C H 0.439668 0.526352 0.344096 0.035 Uiso 1 1 calc R U . . .
C28 C 0.2033(10) 0.6961(3) -0.0221(8) 0.027(2) Uani 1 1 d . U . . .
H28A H 0.214820 0.695920 0.044888 0.041 Uiso 1 1 calc R U . . .
H28B H 0.113150 0.700353 -0.053006 0.041 Uiso 1 1 calc R U . . .
H28C H 0.255842 0.714370 -0.038298 0.041 Uiso 1 1 calc R U . . .
C59 C 0.3858(10) 0.5768(3) 0.6908(8) 0.028(2) Uani 1 1 d . U . . .
H59A H 0.357403 0.554659 0.661420 0.043 Uiso 1 1 calc R U . . .
H59B H 0.317126 0.586925 0.713620 0.043 Uiso 1 1 calc R U . . .
H59C H 0.461320 0.573266 0.742468 0.043 Uiso 1 1 calc R U . . .
C18 C 0.6783(10) 0.5548(3) 0.1318(8) 0.030(2) Uani 1 1 d . U . . .
H18A H 0.754588 0.563455 0.115568 0.044 Uiso 1 1 calc R U . . .
H18B H 0.683086 0.529761 0.137364 0.044 Uiso 1 1 calc R U . . .
H18C H 0.673487 0.564846 0.190675 0.044 Uiso 1 1 calc R U . . .
C44 C 0.2090(9) 0.6977(3) 0.5229(8) 0.029(2) Uani 1 1 d . U . . .
H44A H 0.174785 0.719374 0.493615 0.043 Uiso 1 1 calc R U . . .
H44B H 0.148454 0.687734 0.554192 0.043 Uiso 1 1 calc R U . . .
H44C H 0.221869 0.681653 0.475771 0.043 Uiso 1 1 calc R U . . .
C62 C 0.5689(12) 0.6545(3) 0.8328(9) 0.037(3) Uani 1 1 d . U . . .
H62A H 0.553879 0.678945 0.841513 0.055 Uiso 1 1 calc R U . . .
H62B H 0.593259 0.643057 0.892992 0.055 Uiso 1 1 calc R U . . .
H62C H 0.490666 0.644035 0.794708 0.055 Uiso 1 1 calc R U . . .
C58 C 0.3032(9) 0.6037(3) 0.5358(8) 0.028(2) Uani 1 1 d . U . . .
H58A H 0.319607 0.620825 0.492487 0.042 Uiso 1 1 calc R U . . .
H58B H 0.228017 0.610450 0.556331 0.042 Uiso 1 1 calc R U . . .
H58C H 0.287715 0.581275 0.505035 0.042 Uiso 1 1 calc R U . . .
C47 C 0.9040(10) 0.7340(3) 0.5711(9) 0.033(2) Uani 1 1 d . U . . .
H47A H 0.888642 0.718069 0.518797 0.049 Uiso 1 1 calc R U . . .
H47B H 0.989609 0.730109 0.611482 0.049 Uiso 1 1 calc R U . . .
H47C H 0.897451 0.757683 0.548133 0.049 Uiso 1 1 calc R U . . .
C63 C 0.7896(13) 0.6727(3) 0.8364(9) 0.043(3) Uani 1 1 d . U . . .
H63A H 0.861617 0.669856 0.808767 0.064 Uiso 1 1 calc R U . . .
H63B H 0.815582 0.665522 0.901190 0.064 Uiso 1 1 calc R U . . .
H63C H 0.763504 0.696830 0.832666 0.064 Uiso 1 1 calc R U . . .
C50 C 0.9489(13) 0.6317(4) 0.6498(9) 0.045(3) Uani 1 1 d . U . . .
H50A H 0.904010 0.637731 0.696608 0.067 Uiso 1 1 calc R U . . .
H50B H 1.008942 0.650105 0.645697 0.067 Uiso 1 1 calc R U . . .
H50C H 0.995783 0.610218 0.667166 0.067 Uiso 1 1 calc R U . . .
C66 C -0.1378(16) 0.5021(4) 0.3900(13) 0.059(4) Uani 1 1 d D . . . .
H66A H -0.229508 0.498654 0.386320 0.071 Uiso 1 1 calc R U . . .
H66B H -0.124263 0.526836 0.380292 0.071 Uiso 1 1 calc R U . . .
C67 C -0.0601(16) 0.4917(4) 0.4824(14) 0.061(4) Uani 1 1 d . . . . .
H67A H -0.112037 0.495588 0.526893 0.074 Uiso 1 1 calc R U . . .
H67B H -0.044486 0.466733 0.480869 0.074 Uiso 1 1 calc R U . . .
C65 C -0.103(3) 0.4819(9) 0.3170(19) 0.146(13) Uani 1 1 d D . . . .
H65A H -0.159864 0.487958 0.256871 0.219 Uiso 1 1 calc R U . . .
H65B H -0.111411 0.457370 0.328646 0.219 Uiso 1 1 calc R U . . .
H65C H -0.014385 0.486961 0.316912 0.219 Uiso 1 1 calc R U . . .

loop_
_atom_site_aniso_label
_atom_site_aniso_U_11
_atom_site_aniso_U_22
_atom_site_aniso_U_33
_atom_site_aniso_U_23
_atom_site_aniso_U_13
_atom_site_aniso_U_12
Dy2 0.0057(3) 0.0181(3) 0.0071(3) -0.00127(18) -0.00110(19) 0.00024(17)
Dy1 0.0040(3) 0.0195(3) 0.0066(3) -0.00119(18) 0.00001(18) -0.00226(17)
N4 0.0120(17) 0.0131(17) 0.0124(17) -0.0003(10) 0.0032(10) -0.0001(10)
N3 0.0108(16) 0.0119(16) 0.0115(16) 0.0000(10) 0.0027(10) -0.0003(10)
N2 0.0093(16) 0.0104(16) 0.0104(16) -0.0004(10) 0.0023(10) -0.0003(10)
N1 0.0146(17) 0.0148(17) 0.0153(17) -0.0002(10) 0.0032(10) -0.0003(10)
C60 0.007(2) 0.024(3) 0.013(3) 0.000(2) -0.001(2) -0.001(2)
C26 0.007(3) 0.022(3) 0.010(3) 0.001(2) 0.004(2) -0.003(2)
C56 0.007(2) 0.025(3) 0.011(3) 0.000(2) 0.003(2) -0.001(2)
C25 0.010(3) 0.022(3) 0.012(3) 0.000(3) 0.005(3) -0.004(3)
C22 0.0158(16) 0.0180(16) 0.0166(17) -0.0001(10) 0.0049(10) -0.0006(10)
C39 0.008(3) 0.019(3) 0.014(3) -0.005(2) 0.001(2) -0.001(2)
C24 0.012(3) 0.023(3) 0.016(3) 0.001(3) 0.001(3) -0.005(3)
C21 0.010(3) 0.026(3) 0.013(3) 0.000(3) 0.002(3) -0.001(3)
C38 0.005(3) 0.019(3) 0.012(3) -0.003(3) 0.001(2) 0.001(2)
C41 0.015(3) 0.021(3) 0.018(3) -0.002(3) 0.007(3) -0.002(3)
C13 0.007(2) 0.019(3) 0.013(3) 0.000(2) 0.003(2) -0.001(2)
C52 0.009(3) 0.028(3) 0.014(3) 0.000(3) 0.003(3) 0.001(3)
C33 0.007(3) 0.020(3) 0.011(3) -0.004(2) -0.001(2) 0.000(2)
C34 0.007(3) 0.019(3) 0.009(3) 0.000(2) -0.001(2) -0.001(2)
C35 0.006(3) 0.021(3) 0.007(3) 0.000(2) -0.001(2) 0.000(2)
C30 0.0133(16) 0.0151(16) 0.0143(16) -0.0002(10) 0.0034(10) -0.0002(10)
C31 0.012(3) 0.019(3) 0.012(3) 0.001(2) 0.003(2) -0.002(2)
C32 0.011(3) 0.020(3) 0.014(3) -0.001(3) -0.004(3) 0.000(2)
C36 0.015(3) 0.020(3) 0.015(3) -0.002(3) 0.002(3) 0.002(3)
C40 0.010(3) 0.019(3) 0.016(3) -0.004(3) 0.004(3) -0.001(3)
C55 0.006(3) 0.025(3) 0.012(3) 0.002(2) 0.001(2) -0.001(2)
C64 0.013(4) 0.031(4) 0.015(4) 0.005(3) -0.006(3) 0.001(3)
C9 0.006(2) 0.021(3) 0.014(3) -0.003(2) 0.002(2) -0.005(2)
C23 0.013(3) 0.027(3) 0.015(3) 0.000(3) 0.004(3) -0.008(3)
C57 0.009(3) 0.026(3) 0.015(3) 0.001(3) -0.001(3) -0.001(3)
C37 0.011(3) 0.018(3) 0.015(3) -0.004(2) -0.003(2) 0.002(2)
C14 0.009(3) 0.020(3) 0.012(3) -0.001(3) 0.000(3) -0.003(3)
C51 0.009(3) 0.026(3) 0.013(3) 0.000(3) 0.001(2) -0.002(3)
C8 0.008(3) 0.023(3) 0.015(3) -0.004(3) 0.002(2) -0.002(2)
C15 0.011(4) 0.028(5) 0.007(4) 0.000(3) -0.005(3) -0.004(3)
C2 0.016(3) 0.019(3) 0.015(3) -0.001(3) 0.002(3) -0.002(3)
C54 0.013(3) 0.024(3) 0.018(3) 0.003(3) 0.000(3) -0.003(3)
C10 0.006(3) 0.026(3) 0.017(3) -0.003(3) 0.002(3) 0.000(3)
C46 0.013(4) 0.027(5) 0.035(5) -0.005(4) -0.006(4) -0.005(4)
C4 0.012(3) 0.022(3) 0.016(3) -0.002(3) 0.003(2) -0.004(2)
C11 0.016(4) 0.035(5) 0.022(5) -0.004(4) 0.001(4) 0.011(4)
C7 0.012(3) 0.029(3) 0.022(3) -0.005(3) 0.006(3) -0.002(3)
C3 0.029(5) 0.026(5) 0.022(5) -0.001(4) 0.005(4) -0.004(4)
C27 0.012(3) 0.022(3) 0.018(3) 0.002(3) -0.002(3) -0.003(3)
C5 0.018(3) 0.026(3) 0.018(3) -0.001(3) 0.003(3) -0.005(3)
C12 0.012(4) 0.032(4) 0.022(4) -0.001(4) -0.002(3) 0.002(3)
C43 0.015(4) 0.029(5) 0.020(4) 0.000(4) 0.007(4) 0.002(3)
C16 0.016(4) 0.021(4) 0.018(4) -0.005(3) 0.002(3) -0.006(3)
C6 0.0231(19) 0.0244(19) 0.0233(19) 0.0000(10) 0.0065(10) -0.0006(10)
C61 0.018(3) 0.026(3) 0.016(3) 0.000(3) -0.003(3) 0.000(3)
C20 0.019(4) 0.034(5) 0.017(4) -0.004(4) 0.006(4) 0.006(4)
C19 0.014(3) 0.025(4) 0.014(3) 0.001(3) 0.002(3) 0.003(3)
C49 0.011(3) 0.031(3) 0.019(3) -0.003(3) 0.007(3) -0.005(3)
C42 0.010(3) 0.021(3) 0.018(3) -0.004(3) 0.001(3) 0.000(3)
C45 0.007(3) 0.022(3) 0.025(4) -0.003(3) -0.002(3) -0.002(3)
C53 0.013(3) 0.024(3) 0.019(3) -0.001(3) 0.002(3) 0.001(3)
C17 0.010(4) 0.026(4) 0.017(4) -0.001(3) 0.001(3) -0.008(3)
C48 0.012(4) 0.057(6) 0.025(5) -0.002(4) 0.007(4) -0.010(4)
C29 0.023(5) 0.040(5) 0.023(5) 0.011(4) 0.000(4) 0.002(4)
C1 0.020(4) 0.026(4) 0.021(4) -0.002(4) 0.000(4) 0.002(4)
C28 0.019(4) 0.023(5) 0.035(5) 0.002(4) -0.002(4) 0.001(4)
C59 0.015(4) 0.040(5) 0.035(5) 0.007(4) 0.015(4) -0.006(4)
C18 0.015(4) 0.043(6) 0.029(5) 0.001(4) 0.003(4) 0.012(4)
C44 0.009(4) 0.036(5) 0.037(5) -0.014(4) 0.000(4) -0.004(4)
C62 0.038(6) 0.043(6) 0.030(5) 0.006(5) 0.009(5) 0.013(5)
C58 0.005(4) 0.049(5) 0.030(4) 0.004(4) 0.005(3) 0.004(3)
C47 0.012(4) 0.043(6) 0.045(6) -0.004(5) 0.011(4) -0.003(4)
C63 0.040(6) 0.041(6) 0.034(6) 0.003(5) -0.012(5) -0.009(5)
C50 0.032(5) 0.067(6) 0.031(5) -0.002(5) 0.002(4) -0.017(5)
C66 0.053(9) 0.046(8) 0.086(13) 0.002(8) 0.030(9) -0.005(7)
C67 0.055(9) 0.037(8) 0.085(12) 0.013(8) 0.006(9) 0.010(7)
C65 0.11(2) 0.24(4) 0.09(2) -0.02(2) 0.032(18) -0.04(2)

_geom_special_details            
;
 All esds (except the esd in the dihedral angle between two l.s. planes)
 are estimated using the full covariance matrix.  The cell esds are taken
 into account individually in the estimation of esds in distances, angles
 and torsion angles; correlations between esds in cell parameters are only
 used when they are defined by crystal symmetry.  An approximate (isotropic)
 treatment of cell esds is used for estimating esds involving l.s. planes.
;
loop_
_geom_bond_atom_site_label_1
_geom_bond_atom_site_label_2
_geom_bond_distance
_geom_bond_site_symmetry_2
_geom_bond_publ_flag
Dy2 N3 2.424(7) . ?
Dy2 C39 2.769(9) . ?
Dy2 C38 2.758(9) . ?
Dy2 C41 2.840(9) . ?
Dy2 C33 2.422(9) . ?
Dy2 C34 2.491(9) . ?
Dy2 C35 2.564(9) . ?
Dy2 C30 2.471(9) . ?
Dy2 C31 2.523(9) . ?
Dy2 C32 2.573(9) . ?
Dy2 C36 2.754(9) . ?
Dy2 C37 2.727(9) . ?
Dy1 N2 2.446(7) . ?
Dy1 C26 2.748(9) . ?
Dy1 C22 2.744(9) . ?
Dy1 C24 2.811(10) . ?
Dy1 C21 2.765(9) . ?
Dy1 C33 2.562(9) . ?
Dy1 C34 2.483(9) . ?
Dy1 C35 2.442(9) . ?
Dy1 C30 2.590(9) . ?
Dy1 C31 2.512(9) . ?
Dy1 C32 2.419(9) . ?
Dy1 C23 2.771(9) . ?
N4 C60 1.308(12) . ?
N4 C39 1.395(12) . ?
N3 C60 1.370(12) . ?
N3 C56 1.415(12) . ?
N2 C13 1.365(12) . ?
N2 C9 1.431(11) . ?
N1 C26 1.395(11) . ?
N1 C13 1.300(12) . ?
C60 C61 1.578(13) . ?
C26 C25 1.417(13) . ?
C26 C21 1.430(13) . ?
C56 C55 1.421(12) . ?
C56 C51 1.416(13) . ?
C25 C24 1.410(13) . ?
C25 C27 1.518(13) . ?
C22 H22 0.9500 . ?
C22 C21 1.400(13) . ?
C22 C23 1.382(14) . ?
C39 C38 1.429(12) . ?
C39 C40 1.408(13) . ?
C24 H24 0.9500 . ?
C24 C23 1.411(14) . ?
C21 C19 1.514(13) . ?
C38 C37 1.398(13) . ?
C38 C42 1.517(13) . ?
C41 H41 0.9500 . ?
C41 C36 1.369(14) . ?
C41 C40 1.399(14) . ?
C13 C14 1.560(12) . ?
C52 H52 0.9500 . ?
C52 C51 1.371(14) . ?
C52 C53 1.385(14) . ?
C33 H33 0.9500 . ?
C33 C34 1.459(12) . ?
C33 C32 1.460(13) . ?
C34 H34 0.9500 . ?
C34 C35 1.455(12) . ?
C35 H35 0.9500 . ?
C35 C30 1.462(12) . ?
C30 H30 0.9500 . ?
C30 C31 1.471(13) . ?
C31 H31 0.9500 . ?
C31 C32 1.444(13) . ?
C32 H32 0.9500 . ?
C36 H36 0.9500 . ?
C36 C37 1.405(14) . ?
C40 C45 1.534(12) . ?
C55 C57 1.520(13) . ?
C55 C54 1.384(14) . ?
C64 H64A 0.9800 . ?
C64 H64B 0.9800 . ?
C64 H64C 0.9800 . ?
C64 C61 1.522(14) . ?
C9 C8 1.417(13) . ?
C9 C4 1.410(13) . ?
C23 H23 0.9500 . ?
C57 H57 1.0000 . ?
C57 C59 1.544(13) . ?
C57 C58 1.537(13) . ?
C37 H37 0.9500 . ?
C14 C15 1.545(12) . ?
C14 C16 1.536(13) . ?
C14 C17 1.530(12) . ?
C51 C49 1.535(13) . ?
C8 C10 1.522(13) . ?
C8 C7 1.385(14) . ?
C15 H15A 0.9800 . ?
C15 H15B 0.9800 . ?
C15 H15C 0.9800 . ?
C2 H2 1.0000 . ?
C2 C4 1.530(13) . ?
C2 C3 1.524(14) . ?
C2 C1 1.561(13) . ?
C54 H54 0.9500 . ?
C54 C53 1.392(14) . ?
C10 H10 1.0000 . ?
C10 C11 1.542(13) . ?
C10 C12 1.523(13) . ?
C46 H46A 0.9800 . ?
C46 H46B 0.9800 . ?
C46 H46C 0.9800 . ?
C46 C45 1.538(14) . ?
C4 C5 1.391(14) . ?
C11 H11A 0.9800 . ?
C11 H11B 0.9800 . ?
C11 H11C 0.9800 . ?
C7 H7 0.9500 . ?
C7 C6 1.375(15) . ?
C3 H3A 0.9800 . ?
C3 H3B 0.9800 . ?
C3 H3C 0.9800 . ?
C27 H27 1.0000 . ?
C27 C29 1.495(15) . ?
C27 C28 1.520(14) . ?
C5 H5 0.9500 . ?
C5 C6 1.392(15) . ?
C12 H12A 0.9800 . ?
C12 H12B 0.9800 . ?
C12 H12C 0.9800 . ?
C43 H43A 0.9800 . ?
C43 H43B 0.9800 . ?
C43 H43C 0.9800 . ?
C43 C42 1.530(13) . ?
C16 H16A 0.9800 . ?
C16 H16B 0.9800 . ?
C16 H16C 0.9800 . ?
C6 H6 0.9500 . ?
C61 C62 1.547(16) . ?
C61 C63 1.528(15) . ?
C20 H20A 0.9800 . ?
C20 H20B 0.9800 . ?
C20 H20C 0.9800 . ?
C20 C19 1.510(13) . ?
C19 H19 1.0000 . ?
C19 C18 1.536(13) . ?
C49 H49 1.0000 . ?
C49 C48 1.505(14) . ?
C49 C50 1.464(16) . ?
C42 H42 1.0000 . ?
C42 C44 1.543(13) . ?
C45 H45 1.0000 . ?
C45 C47 1.504(15) . ?
C53 H53 0.9500 . ?
C17 H17A 0.9800 . ?
C17 H17B 0.9800 . ?
C17 H17C 0.9800 . ?
C48 H48A 0.9800 . ?
C48 H48B 0.9800 . ?
C48 H48C 0.9800 . ?
C29 H29A 0.9800 . ?
C29 H29B 0.9800 . ?
C29 H29C 0.9800 . ?
C1 H1A 0.9800 . ?
C1 H1B 0.9800 . ?
C1 H1C 0.9800 . ?
C28 H28A 0.9800 . ?
C28 H28B 0.9800 . ?
C28 H28C 0.9800 . ?
C59 H59A 0.9800 . ?
C59 H59B 0.9800 . ?
C59 H59C 0.9800 . ?
C18 H18A 0.9800 . ?
C18 H18B 0.9800 . ?
C18 H18C 0.9800 . ?
C44 H44A 0.9800 . ?
C44 H44B 0.9800 . ?
C44 H44C 0.9800 . ?
C62 H62A 0.9800 . ?
C62 H62B 0.9800 . ?
C62 H62C 0.9800 . ?
C58 H58A 0.9800 . ?
C58 H58B 0.9800 . ?
C58 H58C 0.9800 . ?
C47 H47A 0.9800 . ?
C47 H47B 0.9800 . ?
C47 H47C 0.9800 . ?
C63 H63A 0.9800 . ?
C63 H63B 0.9800 . ?
C63 H63C 0.9800 . ?
C50 H50A 0.9800 . ?
C50 H50B 0.9800 . ?
C50 H50C 0.9800 . ?
C66 H66A 0.9900 . ?
C66 H66B 0.9900 . ?
C66 C67 1.48(2) . ?
C66 C65 1.476(18) . ?
C67 C67 1.43(3) 3_566 ?
C67 H67A 0.9900 . ?
C67 H67B 0.9900 . ?
C65 H65A 0.9800 . ?
C65 H65B 0.9800 . ?
C65 H65C 0.9800 . ?

loop_
_geom_angle_atom_site_label_1
_geom_angle_atom_site_label_2
_geom_angle_atom_site_label_3
_geom_angle
_geom_angle_site_symmetry_1
_geom_angle_site_symmetry_3
_geom_angle_publ_flag
N3 Dy2 C39 59.8(3) . . ?
N3 Dy2 C38 77.3(2) . . ?
N3 Dy2 C41 102.6(3) . . ?
N3 Dy2 C34 101.4(3) . . ?
N3 Dy2 C35 105.1(3) . . ?
N3 Dy2 C30 127.7(3) . . ?
N3 Dy2 C31 162.0(3) . . ?
N3 Dy2 C32 154.8(3) . . ?
N3 Dy2 C36 120.3(3) . . ?
N3 Dy2 C37 106.8(3) . . ?
C39 Dy2 C41 51.1(3) . . ?
C38 Dy2 C39 30.0(3) . . ?
C38 Dy2 C41 60.3(3) . . ?
C33 Dy2 N3 121.2(3) . . ?
C33 Dy2 C39 133.3(3) . . ?
C33 Dy2 C38 104.0(3) . . ?
C33 Dy2 C41 129.6(3) . . ?
C33 Dy2 C34 34.5(3) . . ?
C33 Dy2 C35 60.8(3) . . ?
C33 Dy2 C30 73.6(3) . . ?
C33 Dy2 C31 61.2(3) . . ?
C33 Dy2 C32 33.8(3) . . ?
C33 Dy2 C36 102.4(3) . . ?
C33 Dy2 C37 90.6(3) . . ?
C34 Dy2 C39 150.5(3) . . ?
C34 Dy2 C38 130.5(3) . . ?
C34 Dy2 C41 155.6(3) . . ?
C34 Dy2 C35 33.4(3) . . ?
C34 Dy2 C31 70.7(3) . . ?
C34 Dy2 C32 59.3(3) . . ?
C34 Dy2 C36 134.4(3) . . ?
C34 Dy2 C37 124.7(3) . . ?
C35 Dy2 C39 162.4(3) . . ?
C35 Dy2 C38 163.8(3) . . ?
C35 Dy2 C41 132.7(3) . . ?
C35 Dy2 C32 68.5(3) . . ?
C35 Dy2 C36 132.4(3) . . ?
C35 Dy2 C37 145.3(3) . . ?
C30 Dy2 C39 147.8(3) . . ?
C30 Dy2 C38 152.9(3) . . ?
C30 Dy2 C41 99.7(3) . . ?
C30 Dy2 C34 61.3(3) . . ?
C30 Dy2 C35 33.7(3) . . ?
C30 Dy2 C31 34.2(3) . . ?
C30 Dy2 C32 60.2(3) . . ?
C30 Dy2 C36 100.9(3) . . ?
C30 Dy2 C37 123.9(3) . . ?
C31 Dy2 C39 133.7(3) . . ?
C31 Dy2 C38 120.3(3) . . ?
C31 Dy2 C41 85.0(3) . . ?
C31 Dy2 C35 59.2(3) . . ?
C31 Dy2 C32 32.9(3) . . ?
C31 Dy2 C36 73.5(3) . . ?
C31 Dy2 C37 90.8(3) . . ?
C32 Dy2 C39 129.1(3) . . ?
C32 Dy2 C38 102.4(3) . . ?
C32 Dy2 C41 98.8(3) . . ?
C32 Dy2 C36 75.3(3) . . ?
C32 Dy2 C37 76.8(3) . . ?
C36 Dy2 C39 60.8(3) . . ?
C36 Dy2 C38 52.6(3) . . ?
C36 Dy2 C41 28.3(3) . . ?
C37 Dy2 C39 52.3(3) . . ?
C37 Dy2 C38 29.5(3) . . ?
C37 Dy2 C41 51.1(3) . . ?
C37 Dy2 C36 29.7(3) . . ?
N2 Dy1 C26 60.2(2) . . ?
N2 Dy1 C22 107.8(3) . . ?
N2 Dy1 C24 102.9(3) . . ?
N2 Dy1 C21 78.5(2) . . ?
N2 Dy1 C33 99.9(3) . . ?
N2 Dy1 C34 102.8(3) . . ?
N2 Dy1 C30 161.6(3) . . ?
N2 Dy1 C31 152.3(3) . . ?
N2 Dy1 C23 120.8(3) . . ?
C26 Dy1 C24 52.1(3) . . ?
C26 Dy1 C21 30.1(3) . . ?
C26 Dy1 C23 60.8(3) . . ?
C22 Dy1 C26 52.4(3) . . ?
C22 Dy1 C24 51.9(3) . . ?
C22 Dy1 C21 29.4(3) . . ?
C22 Dy1 C23 29.0(3) . . ?
C21 Dy1 C24 61.3(3) . . ?
C21 Dy1 C23 52.0(3) . . ?
C33 Dy1 C26 156.3(3) . . ?
C33 Dy1 C22 150.9(3) . . ?
C33 Dy1 C24 130.0(3) . . ?
C33 Dy1 C21 168.3(3) . . ?
C33 Dy1 C30 69.4(3) . . ?
C33 Dy1 C23 135.1(3) . . ?
C34 Dy1 C26 154.7(3) . . ?
C34 Dy1 C22 127.6(3) . . ?
C34 Dy1 C24 152.2(3) . . ?
C34 Dy1 C21 135.1(3) . . ?
C34 Dy1 C33 33.6(3) . . ?
C34 Dy1 C30 59.8(3) . . ?
C34 Dy1 C31 71.0(3) . . ?
C34 Dy1 C23 134.2(3) . . ?
C35 Dy1 N2 128.2(3) . . ?
C35 Dy1 C26 141.1(3) . . ?
C35 Dy1 C22 94.4(3) . . ?
C35 Dy1 C24 126.9(3) . . ?
C35 Dy1 C21 111.1(3) . . ?
C35 Dy1 C33 60.6(3) . . ?
C35 Dy1 C34 34.3(3) . . ?
C35 Dy1 C30 33.6(3) . . ?
C35 Dy1 C31 61.0(3) . . ?
C35 Dy1 C23 101.4(3) . . ?
C30 Dy1 C26 133.2(3) . . ?
C30 Dy1 C22 81.6(3) . . ?
C30 Dy1 C24 95.4(3) . . ?
C30 Dy1 C21 108.8(3) . . ?
C30 Dy1 C23 75.1(3) . . ?
C31 Dy1 C26 132.9(3) . . ?
C31 Dy1 C22 96.4(3) . . ?
C31 Dy1 C24 81.3(3) . . ?
C31 Dy1 C21 125.5(3) . . ?
C31 Dy1 C33 59.5(3) . . ?
C31 Dy1 C30 33.5(3) . . ?
C31 Dy1 C23 75.7(3) . . ?
C32 Dy1 N2 118.8(3) . . ?
C32 Dy1 C26 141.8(3) . . ?
C32 Dy1 C22 129.1(3) . . ?
C32 Dy1 C24 96.6(3) . . ?
C32 Dy1 C21 155.7(3) . . ?
C32 Dy1 C33 33.9(3) . . ?
C32 Dy1 C34 61.5(3) . . ?
C32 Dy1 C35 73.0(3) . . ?
C32 Dy1 C30 60.5(3) . . ?
C32 Dy1 C31 34.0(3) . . ?
C32 Dy1 C23 103.9(3) . . ?
C23 Dy1 C24 29.3(3) . . ?
C60 N4 C39 115.2(8) . . ?
C60 N3 Dy2 127.7(6) . . ?
C60 N3 C56 126.1(7) . . ?
C56 N3 Dy2 106.0(5) . . ?
C13 N2 Dy1 126.0(6) . . ?
C13 N2 C9 125.3(7) . . ?
C9 N2 Dy1 108.4(5) . . ?
C13 N1 C26 115.4(8) . . ?
N4 C60 N3 120.8(8) . . ?
N4 C60 C61 111.6(8) . . ?
N3 C60 C61 127.6(8) . . ?
N1 C26 Dy1 116.4(6) . . ?
N1 C26 C25 119.3(8) . . ?
N1 C26 C21 119.8(8) . . ?
C25 C26 Dy1 77.9(5) . . ?
C25 C26 C21 120.8(8) . . ?
C21 C26 Dy1 75.6(5) . . ?
N3 C56 C55 120.3(8) . . ?
N3 C56 C51 119.7(8) . . ?
C51 C56 C55 119.2(8) . . ?
C26 C25 Dy1 72.6(5) . . ?
C26 C25 C27 119.0(8) . . ?
C24 C25 Dy1 75.3(5) . . ?
C24 C25 C26 119.3(8) . . ?
C24 C25 C27 121.7(8) . . ?
C27 C25 Dy1 122.9(6) . . ?
Dy1 C22 H22 118.9 . . ?
C21 C22 Dy1 76.1(5) . . ?
C21 C22 H22 119.3 . . ?
C23 C22 Dy1 76.6(5) . . ?
C23 C22 H22 119.3 . . ?
C23 C22 C21 121.4(9) . . ?
N4 C39 Dy2 116.3(6) . . ?
N4 C39 C38 119.5(8) . . ?
N4 C39 C40 120.1(8) . . ?
C38 C39 Dy2 74.6(5) . . ?
C40 C39 Dy2 78.8(5) . . ?
C40 C39 C38 120.5(8) . . ?
Dy1 C24 H24 121.3 . . ?
C25 C24 Dy1 75.7(5) . . ?
C25 C24 H24 120.4 . . ?
C25 C24 C23 119.2(9) . . ?
C23 C24 Dy1 73.8(5) . . ?
C23 C24 H24 120.4 . . ?
C26 C21 Dy1 74.3(5) . . ?
C26 C21 C19 119.1(8) . . ?
C22 C21 Dy1 74.4(5) . . ?
C22 C21 C26 118.0(9) . . ?
C22 C21 C19 122.9(8) . . ?
C19 C21 Dy1 119.5(6) . . ?
C39 C38 Dy2 75.5(5) . . ?
C39 C38 C42 119.0(8) . . ?
C37 C38 Dy2 74.0(5) . . ?
C37 C38 C39 117.9(8) . . ?
C37 C38 C42 123.1(8) . . ?
C42 C38 Dy2 120.8(6) . . ?
Dy2 C41 H41 123.3 . . ?
C36 C41 Dy2 72.4(5) . . ?
C36 C41 H41 119.4 . . ?
C36 C41 C40 121.3(9) . . ?
C40 C41 Dy2 76.3(5) . . ?
C40 C41 H41 119.4 . . ?
N2 C13 C14 127.9(8) . . ?
N1 C13 N2 121.6(8) . . ?
N1 C13 C14 110.5(8) . . ?
C51 C52 H52 119.1 . . ?
C51 C52 C53 121.8(9) . . ?
C53 C52 H52 119.1 . . ?
Dy2 C33 Dy1 109.8(3) . . ?
Dy2 C33 H33 115.9 . . ?
Dy1 C33 H33 134.4 . . ?
C34 C33 Dy2 75.3(5) . . ?
C34 C33 Dy1 70.3(5) . . ?
C34 C33 H33 120.9 . . ?
C34 C33 C32 118.3(8) . . ?
C32 C33 Dy2 78.8(5) . . ?
C32 C33 Dy1 67.7(5) . . ?
C32 C33 H33 120.9 . . ?
Dy2 C34 H34 125.7 . . ?
Dy1 C34 Dy2 110.1(3) . . ?
Dy1 C34 H34 124.2 . . ?
C33 C34 Dy2 70.1(5) . . ?
C33 C34 Dy1 76.2(5) . . ?
C33 C34 H34 119.9 . . ?
C35 C34 Dy2 76.0(5) . . ?
C35 C34 Dy1 71.3(5) . . ?
C35 C34 C33 120.3(8) . . ?
C35 C34 H34 119.9 . . ?
Dy2 C35 H35 133.1 . . ?
Dy1 C35 Dy2 109.0(3) . . ?
Dy1 C35 H35 117.8 . . ?
C34 C35 Dy2 70.5(5) . . ?
C34 C35 Dy1 74.4(5) . . ?
C34 C35 H35 119.8 . . ?
C34 C35 C30 120.3(8) . . ?
C30 C35 Dy2 69.7(5) . . ?
C30 C35 Dy1 78.8(5) . . ?
C30 C35 H35 119.8 . . ?
Dy2 C30 Dy1 107.3(3) . . ?
Dy2 C30 H30 118.6 . . ?
Dy1 C30 H30 134.1 . . ?
C35 C30 Dy2 76.6(5) . . ?
C35 C30 Dy1 67.6(5) . . ?
C35 C30 H30 121.0 . . ?
C35 C30 C31 117.9(8) . . ?
C31 C30 Dy2 74.8(5) . . ?
C31 C30 Dy1 70.3(5) . . ?
C31 C30 H30 121.0 . . ?
Dy2 C31 H31 125.5 . . ?
Dy1 C31 Dy2 108.2(3) . . ?
Dy1 C31 H31 126.3 . . ?
C30 C31 Dy2 71.0(5) . . ?
C30 C31 Dy1 76.2(5) . . ?
C30 C31 H31 119.8 . . ?
C32 C31 Dy2 75.5(5) . . ?
C32 C31 Dy1 69.5(5) . . ?
C32 C31 C30 120.4(8) . . ?
C32 C31 H31 119.8 . . ?
Dy2 C32 H32 134.6 . . ?
Dy1 C32 Dy2 109.5(3) . . ?
Dy1 C32 H32 115.9 . . ?
C33 C32 Dy2 67.4(5) . . ?
C33 C32 Dy1 78.4(5) . . ?
C33 C32 H32 119.9 . . ?
C31 C32 Dy2 71.6(5) . . ?
C31 C32 Dy1 76.5(5) . . ?
C31 C32 C33 120.3(8) . . ?
C31 C32 H32 119.9 . . ?
Dy2 C36 H36 117.3 . . ?
C41 C36 Dy2 79.3(6) . . ?
C41 C36 H36 120.0 . . ?
C41 C36 C37 120.0(9) . . ?
C37 C36 Dy2 74.1(5) . . ?
C37 C36 H36 120.0 . . ?
C39 C40 Dy2 72.2(5) . . ?
C39 C40 C45 118.5(8) . . ?
C41 C40 Dy2 75.2(5) . . ?
C41 C40 C39 119.0(8) . . ?
C41 C40 C45 122.5(8) . . ?
C45 C40 Dy2 123.7(6) . . ?
C56 C55 C57 121.8(8) . . ?
C54 C55 C56 118.9(8) . . ?
C54 C55 C57 119.3(8) . . ?
H64A C64 H64B 109.5 . . ?
H64A C64 H64C 109.5 . . ?
H64B C64 H64C 109.5 . . ?
C61 C64 H64A 109.5 . . ?
C61 C64 H64B 109.5 . . ?
C61 C64 H64C 109.5 . . ?
C8 C9 N2 118.7(8) . . ?
C4 C9 N2 120.9(8) . . ?
C4 C9 C8 120.0(8) . . ?
Dy1 C23 H23 120.2 . . ?
C22 C23 Dy1 74.4(5) . . ?
C22 C23 C24 121.2(9) . . ?
C22 C23 H23 119.4 . . ?
C24 C23 Dy1 76.9(5) . . ?
C24 C23 H23 119.4 . . ?
C55 C57 H57 107.9 . . ?
C55 C57 C59 113.8(8) . . ?
C55 C57 C58 111.0(8) . . ?
C59 C57 H57 107.9 . . ?
C58 C57 H57 107.9 . . ?
C58 C57 C59 108.2(8) . . ?
Dy2 C37 H37 118.8 . . ?
C38 C37 Dy2 76.4(5) . . ?
C38 C37 C36 121.2(8) . . ?
C38 C37 H37 119.4 . . ?
C36 C37 Dy2 76.2(5) . . ?
C36 C37 H37 119.4 . . ?
C15 C14 C13 107.7(7) . . ?
C16 C14 C13 107.8(7) . . ?
C16 C14 C15 107.0(8) . . ?
C17 C14 C13 118.2(7) . . ?
C17 C14 C15 107.3(7) . . ?
C17 C14 C16 108.3(8) . . ?
C56 C51 C49 120.7(8) . . ?
C52 C51 C56 119.5(8) . . ?
C52 C51 C49 119.7(8) . . ?
C9 C8 C10 121.2(8) . . ?
C7 C8 C9 118.4(9) . . ?
C7 C8 C10 120.5(8) . . ?
C14 C15 H15A 109.5 . . ?
C14 C15 H15B 109.5 . . ?
C14 C15 H15C 109.5 . . ?
H15A C15 H15B 109.5 . . ?
H15A C15 H15C 109.5 . . ?
H15B C15 H15C 109.5 . . ?
C4 C2 H2 107.9 . . ?
C4 C2 C1 110.8(8) . . ?
C3 C2 H2 107.9 . . ?
C3 C2 C4 112.9(8) . . ?
C3 C2 C1 109.2(8) . . ?
C1 C2 H2 107.9 . . ?
C55 C54 H54 119.2 . . ?
C55 C54 C53 121.6(9) . . ?
C53 C54 H54 119.2 . . ?
C8 C10 H10 107.3 . . ?
C8 C10 C11 113.1(8) . . ?
C8 C10 C12 112.7(8) . . ?
C11 C10 H10 107.3 . . ?
C12 C10 H10 107.3 . . ?
C12 C10 C11 108.8(8) . . ?
H46A C46 H46B 109.5 . . ?
H46A C46 H46C 109.5 . . ?
H46B C46 H46C 109.5 . . ?
C45 C46 H46A 109.5 . . ?
C45 C46 H46B 109.5 . . ?
C45 C46 H46C 109.5 . . ?
C9 C4 C2 122.0(8) . . ?
C5 C4 C9 119.5(9) . . ?
C5 C4 C2 118.5(9) . . ?
C10 C11 H11A 109.5 . . ?
C10 C11 H11B 109.5 . . ?
C10 C11 H11C 109.5 . . ?
H11A C11 H11B 109.5 . . ?
H11A C11 H11C 109.5 . . ?
H11B C11 H11C 109.5 . . ?
C8 C7 H7 119.1 . . ?
C6 C7 C8 121.8(9) . . ?
C6 C7 H7 119.1 . . ?
C2 C3 H3A 109.5 . . ?
C2 C3 H3B 109.5 . . ?
C2 C3 H3C 109.5 . . ?
H3A C3 H3B 109.5 . . ?
H3A C3 H3C 109.5 . . ?
H3B C3 H3C 109.5 . . ?
C25 C27 H27 107.1 . . ?
C25 C27 C28 113.9(8) . . ?
C29 C27 C25 110.3(8) . . ?
C29 C27 H27 107.1 . . ?
C29 C27 C28 111.0(9) . . ?
C28 C27 H27 107.1 . . ?
C4 C5 H5 119.9 . . ?
C4 C5 C6 120.1(10) . . ?
C6 C5 H5 119.9 . . ?
C10 C12 H12A 109.5 . . ?
C10 C12 H12B 109.5 . . ?
C10 C12 H12C 109.5 . . ?
H12A C12 H12B 109.5 . . ?
H12A C12 H12C 109.5 . . ?
H12B C12 H12C 109.5 . . ?
H43A C43 H43B 109.5 . . ?
H43A C43 H43C 109.5 . . ?
H43B C43 H43C 109.5 . . ?
C42 C43 H43A 109.5 . . ?
C42 C43 H43B 109.5 . . ?
C42 C43 H43C 109.5 . . ?
C14 C16 H16A 109.5 . . ?
C14 C16 H16B 109.5 . . ?
C14 C16 H16C 109.5 . . ?
H16A C16 H16B 109.5 . . ?
H16A C16 H16C 109.5 . . ?
H16B C16 H16C 109.5 . . ?
C7 C6 C5 120.1(10) . . ?
C7 C6 H6 120.0 . . ?
C5 C6 H6 120.0 . . ?
C64 C61 C60 117.0(8) . . ?
C64 C61 C62 108.5(9) . . ?
C64 C61 C63 108.4(9) . . ?
C62 C61 C60 108.1(8) . . ?
C63 C61 C60 107.0(9) . . ?
C63 C61 C62 107.6(10) . . ?
H20A C20 H20B 109.5 . . ?
H20A C20 H20C 109.5 . . ?
H20B C20 H20C 109.5 . . ?
C19 C20 H20A 109.5 . . ?
C19 C20 H20B 109.5 . . ?
C19 C20 H20C 109.5 . . ?
C21 C19 H19 107.1 . . ?
C21 C19 C18 113.5(8) . . ?
C20 C19 C21 111.0(8) . . ?
C20 C19 H19 107.1 . . ?
C20 C19 C18 110.7(8) . . ?
C18 C19 H19 107.1 . . ?
C51 C49 H49 104.8 . . ?
C48 C49 C51 114.4(8) . . ?
C48 C49 H49 104.8 . . ?
C50 C49 C51 113.8(9) . . ?
C50 C49 H49 104.8 . . ?
C50 C49 C48 112.8(9) . . ?
C38 C42 C43 109.4(8) . . ?
C38 C42 H42 108.2 . . ?
C38 C42 C44 112.8(8) . . ?
C43 C42 H42 108.2 . . ?
C43 C42 C44 110.0(8) . . ?
C44 C42 H42 108.2 . . ?
C40 C45 C46 109.7(8) . . ?
C40 C45 H45 107.6 . . ?
C46 C45 H45 107.6 . . ?
C47 C45 C40 113.7(9) . . ?
C47 C45 C46 110.5(9) . . ?
C47 C45 H45 107.6 . . ?
C52 C53 C54 118.9(9) . . ?
C52 C53 H53 120.6 . . ?
C54 C53 H53 120.6 . . ?
C14 C17 H17A 109.5 . . ?
C14 C17 H17B 109.5 . . ?
C14 C17 H17C 109.5 . . ?
H17A C17 H17B 109.5 . . ?
H17A C17 H17C 109.5 . . ?
H17B C17 H17C 109.5 . . ?
C49 C48 H48A 109.5 . . ?
C49 C48 H48B 109.5 . . ?
C49 C48 H48C 109.5 . . ?
H48A C48 H48B 109.5 . . ?
H48A C48 H48C 109.5 . . ?
H48B C48 H48C 109.5 . . ?
C27 C29 H29A 109.5 . . ?
C27 C29 H29B 109.5 . . ?
C27 C29 H29C 109.5 . . ?
H29A C29 H29B 109.5 . . ?
H29A C29 H29C 109.5 . . ?
H29B C29 H29C 109.5 . . ?
C2 C1 H1A 109.5 . . ?
C2 C1 H1B 109.5 . . ?
C2 C1 H1C 109.5 . . ?
H1A C1 H1B 109.5 . . ?
H1A C1 H1C 109.5 . . ?
H1B C1 H1C 109.5 . . ?
C27 C28 H28A 109.5 . . ?
C27 C28 H28B 109.5 . . ?
C27 C28 H28C 109.5 . . ?
H28A C28 H28B 109.5 . . ?
H28A C28 H28C 109.5 . . ?
H28B C28 H28C 109.5 . . ?
C57 C59 H59A 109.5 . . ?
C57 C59 H59B 109.5 . . ?
C57 C59 H59C 109.5 . . ?
H59A C59 H59B 109.5 . . ?
H59A C59 H59C 109.5 . . ?
H59B C59 H59C 109.5 . . ?
C19 C18 H18A 109.5 . . ?
C19 C18 H18B 109.5 . . ?
C19 C18 H18C 109.5 . . ?
H18A C18 H18B 109.5 . . ?
H18A C18 H18C 109.5 . . ?
H18B C18 H18C 109.5 . . ?
C42 C44 H44A 109.5 . . ?
C42 C44 H44B 109.5 . . ?
C42 C44 H44C 109.5 . . ?
H44A C44 H44B 109.5 . . ?
H44A C44 H44C 109.5 . . ?
H44B C44 H44C 109.5 . . ?
C61 C62 H62A 109.5 . . ?
C61 C62 H62B 109.5 . . ?
C61 C62 H62C 109.5 . . ?
H62A C62 H62B 109.5 . . ?
H62A C62 H62C 109.5 . . ?
H62B C62 H62C 109.5 . . ?
C57 C58 H58A 109.5 . . ?
C57 C58 H58B 109.5 . . ?
C57 C58 H58C 109.5 . . ?
H58A C58 H58B 109.5 . . ?
H58A C58 H58C 109.5 . . ?
H58B C58 H58C 109.5 . . ?
C45 C47 H47A 109.5 . . ?
C45 C47 H47B 109.5 . . ?
C45 C47 H47C 109.5 . . ?
H47A C47 H47B 109.5 . . ?
H47A C47 H47C 109.5 . . ?
H47B C47 H47C 109.5 . . ?
C61 C63 H63A 109.5 . . ?
C61 C63 H63B 109.5 . . ?
C61 C63 H63C 109.5 . . ?
H63A C63 H63B 109.5 . . ?
H63A C63 H63C 109.5 . . ?
H63B C63 H63C 109.5 . . ?
C49 C50 H50A 109.5 . . ?
C49 C50 H50B 109.5 . . ?
C49 C50 H50C 109.5 . . ?
H50A C50 H50B 109.5 . . ?
H50A C50 H50C 109.5 . . ?
H50B C50 H50C 109.5 . . ?
H66A C66 H66B 108.0 . . ?
C67 C66 H66A 109.5 . . ?
C67 C66 H66B 109.5 . . ?
C65 C66 H66A 109.5 . . ?
C65 C66 H66B 109.5 . . ?
C65 C66 C67 110.9(18) . . ?
C66 C67 H67A 107.8 . . ?
C66 C67 H67B 107.8 . . ?
C67 C67 C66 117.8(19) 3_566 . ?
C67 C67 H67A 107.8 3_566 . ?
C67 C67 H67B 107.8 3_566 . ?
H67A C67 H67B 107.2 . . ?
C66 C65 H65A 109.5 . . ?
C66 C65 H65B 109.5 . . ?
C66 C65 H65C 109.5 . . ?
H65A C65 H65B 109.5 . . ?
H65A C65 H65C 109.5 . . ?
H65B C65 H65C 109.5 . . ?

loop_
_geom_torsion_atom_site_label_1
_geom_torsion_atom_site_label_2
_geom_torsion_atom_site_label_3
_geom_torsion_atom_site_label_4
_geom_torsion
_geom_torsion_site_symmetry_1
_geom_torsion_site_symmetry_2
_geom_torsion_site_symmetry_3
_geom_torsion_site_symmetry_4
_geom_torsion_publ_flag
Dy2 N3 C60 N4 -1.6(12) . . . . ?
Dy2 N3 C60 C61 -178.9(7) . . . . ?
Dy2 N3 C56 C55 -94.8(8) . . . . ?
Dy2 N3 C56 C51 75.1(8) . . . . ?
Dy2 C39 C38 C37 -62.7(7) . . . . ?
Dy2 C39 C38 C42 117.4(8) . . . . ?
Dy2 C39 C40 C41 61.0(8) . . . . ?
Dy2 C39 C40 C45 -119.3(8) . . . . ?
Dy2 C38 C37 C36 -64.4(8) . . . . ?
Dy2 C38 C42 C43 164.9(6) . . . . ?
Dy2 C38 C42 C44 -72.4(9) . . . . ?
Dy2 C41 C36 C37 64.5(8) . . . . ?
Dy2 C41 C40 C39 -59.5(8) . . . . ?
Dy2 C41 C40 C45 120.9(8) . . . . ?
Dy2 C33 C34 Dy1 -117.7(3) . . . . ?
Dy2 C33 C34 C35 -59.5(7) . . . . ?
Dy2 C33 C32 Dy1 117.0(3) . . . . ?
Dy2 C33 C32 C31 50.3(8) . . . . ?
Dy2 C34 C35 Dy1 -117.3(3) . . . . ?
Dy2 C34 C35 C30 -50.7(7) . . . . ?
Dy2 C35 C30 Dy1 -115.4(3) . . . . ?
Dy2 C35 C30 C31 -64.4(7) . . . . ?
Dy2 C30 C31 Dy1 -115.1(3) . . . . ?
Dy2 C30 C31 C32 -59.3(8) . . . . ?
Dy2 C31 C32 Dy1 -116.2(3) . . . . ?
Dy2 C31 C32 C33 -48.5(8) . . . . ?
Dy2 C36 C37 C38 64.5(8) . . . . ?
Dy2 C40 C45 C46 -158.8(7) . . . . ?
Dy2 C40 C45 C47 76.9(10) . . . . ?
Dy1 N2 C13 N1 -2.0(12) . . . . ?
Dy1 N2 C13 C14 179.2(6) . . . . ?
Dy1 N2 C9 C8 78.5(8) . . . . ?
Dy1 N2 C9 C4 -94.5(8) . . . . ?
Dy1 C26 C25 C24 61.2(8) . . . . ?
Dy1 C26 C25 C27 -118.5(8) . . . . ?
Dy1 C26 C21 C22 -62.3(8) . . . . ?
Dy1 C26 C21 C19 115.4(8) . . . . ?
Dy1 C25 C24 C23 61.8(8) . . . . ?
Dy1 C25 C27 C29 -167.6(7) . . . . ?
Dy1 C25 C27 C28 66.8(10) . . . . ?
Dy1 C22 C21 C26 62.2(8) . . . . ?
Dy1 C22 C21 C19 -115.4(8) . . . . ?
Dy1 C22 C23 C24 -63.7(8) . . . . ?
Dy1 C24 C23 C22 62.5(8) . . . . ?
Dy1 C21 C19 C20 162.0(6) . . . . ?
Dy1 C21 C19 C18 -72.5(9) . . . . ?
Dy1 C33 C34 Dy2 117.7(3) . . . . ?
Dy1 C33 C34 C35 58.2(7) . . . . ?
Dy1 C33 C32 Dy2 -117.0(3) . . . . ?
Dy1 C33 C32 C31 -66.7(8) . . . . ?
Dy1 C34 C35 Dy2 117.3(3) . . . . ?
Dy1 C34 C35 C30 66.5(7) . . . . ?
Dy1 C35 C30 Dy2 115.4(3) . . . . ?
Dy1 C35 C30 C31 50.9(7) . . . . ?
Dy1 C30 C31 Dy2 115.1(3) . . . . ?
Dy1 C30 C31 C32 55.8(8) . . . . ?
Dy1 C31 C32 Dy2 116.2(3) . . . . ?
Dy1 C31 C32 C33 67.7(8) . . . . ?
N4 C60 C61 C64 -176.3(8) . . . . ?
N4 C60 C61 C62 60.9(11) . . . . ?
N4 C60 C61 C63 -54.7(11) . . . . ?
N4 C39 C38 Dy2 -111.8(8) . . . . ?
N4 C39 C38 C37 -174.5(8) . . . . ?
N4 C39 C38 C42 5.6(12) . . . . ?
N4 C39 C40 Dy2 114.0(8) . . . . ?
N4 C39 C40 C41 175.0(8) . . . . ?
N4 C39 C40 C45 -5.3(13) . . . . ?
N3 C60 C61 C64 1.2(14) . . . . ?
N3 C60 C61 C62 -121.5(10) . . . . ?
N3 C60 C61 C63 122.9(11) . . . . ?
N3 C56 C55 C57 -10.4(13) . . . . ?
N3 C56 C55 C54 170.5(8) . . . . ?
N3 C56 C51 C52 -172.0(8) . . . . ?
N3 C56 C51 C49 9.9(13) . . . . ?
N2 C13 C14 C15 126.7(9) . . . . ?
N2 C13 C14 C16 -118.1(10) . . . . ?
N2 C13 C14 C17 5.0(13) . . . . ?
N2 C9 C8 C10 2.2(12) . . . . ?
N2 C9 C8 C7 -176.2(8) . . . . ?
N2 C9 C4 C2 -5.5(13) . . . . ?
N2 C9 C4 C5 174.7(8) . . . . ?
N1 C26 C25 Dy1 113.6(8) . . . . ?
N1 C26 C25 C24 174.8(8) . . . . ?
N1 C26 C25 C27 -4.9(12) . . . . ?
N1 C26 C21 Dy1 -112.4(8) . . . . ?
N1 C26 C21 C22 -174.7(8) . . . . ?
N1 C26 C21 C19 3.0(13) . . . . ?
N1 C13 C14 C15 -52.2(10) . . . . ?
N1 C13 C14 C16 63.0(10) . . . . ?
N1 C13 C14 C17 -173.9(8) . . . . ?
C60 N4 C39 Dy2 5.8(9) . . . . ?
C60 N4 C39 C38 92.3(10) . . . . ?
C60 N4 C39 C40 -86.3(10) . . . . ?
C60 N3 C56 C55 79.8(11) . . . . ?
C60 N3 C56 C51 -110.2(10) . . . . ?
C26 N1 C13 N2 -3.8(12) . . . . ?
C26 N1 C13 C14 175.2(7) . . . . ?
C26 C25 C24 Dy1 -59.9(7) . . . . ?
C26 C25 C24 C23 1.9(13) . . . . ?
C26 C25 C27 C29 -80.4(10) . . . . ?
C26 C25 C27 C28 154.0(9) . . . . ?
C26 C21 C19 C20 74.4(11) . . . . ?
C26 C21 C19 C18 -160.2(9) . . . . ?
C56 N3 C60 N4 -175.1(8) . . . . ?
C56 N3 C60 C61 7.6(14) . . . . ?
C56 C55 C57 C59 -131.0(10) . . . . ?
C56 C55 C57 C58 106.7(10) . . . . ?
C56 C55 C54 C53 0.2(14) . . . . ?
C56 C51 C49 C48 -144.3(10) . . . . ?
C56 C51 C49 C50 83.9(13) . . . . ?
C25 C26 C21 Dy1 66.1(7) . . . . ?
C25 C26 C21 C22 3.8(13) . . . . ?
C25 C26 C21 C19 -178.5(8) . . . . ?
C25 C24 C23 Dy1 -62.8(8) . . . . ?
C25 C24 C23 C22 -0.3(14) . . . . ?
C22 C21 C19 C20 -108.0(10) . . . . ?
C22 C21 C19 C18 17.4(13) . . . . ?
C39 N4 C60 N3 -3.3(12) . . . . ?
C39 N4 C60 C61 174.4(7) . . . . ?
C39 C38 C37 Dy2 63.4(7) . . . . ?
C39 C38 C37 C36 -1.0(13) . . . . ?
C39 C38 C42 C43 75.2(10) . . . . ?
C39 C38 C42 C44 -162.1(8) . . . . ?
C39 C40 C45 C46 -72.0(11) . . . . ?
C39 C40 C45 C47 163.7(9) . . . . ?
C24 C25 C27 C29 99.8(11) . . . . ?
C24 C25 C27 C28 -25.8(13) . . . . ?
C21 C26 C25 Dy1 -65.0(7) . . . . ?
C21 C26 C25 C24 -3.7(13) . . . . ?
C21 C26 C25 C27 176.5(8) . . . . ?
C21 C22 C23 Dy1 64.2(8) . . . . ?
C21 C22 C23 C24 0.5(14) . . . . ?
C38 C39 C40 Dy2 -64.5(8) . . . . ?
C38 C39 C40 C41 -3.5(13) . . . . ?
C38 C39 C40 C45 176.2(8) . . . . ?
C41 C36 C37 Dy2 -67.2(8) . . . . ?
C41 C36 C37 C38 -2.7(14) . . . . ?
C41 C40 C45 C46 107.6(10) . . . . ?
C41 C40 C45 C47 -16.6(13) . . . . ?
C13 N2 C9 C8 -108.0(10) . . . . ?
C13 N2 C9 C4 79.0(11) . . . . ?
C13 N1 C26 Dy1 6.9(10) . . . . ?
C13 N1 C26 C25 -83.7(10) . . . . ?
C13 N1 C26 C21 94.9(10) . . . . ?
C52 C51 C49 C48 37.6(13) . . . . ?
C52 C51 C49 C50 -94.2(12) . . . . ?
C33 C34 C35 Dy2 56.6(7) . . . . ?
C33 C34 C35 Dy1 -60.6(7) . . . . ?
C33 C34 C35 C30 5.9(13) . . . . ?
C34 C33 C32 Dy2 -66.4(7) . . . . ?
C34 C33 C32 Dy1 50.6(7) . . . . ?
C34 C33 C32 C31 -16.1(13) . . . . ?
C34 C35 C30 Dy2 51.1(7) . . . . ?
C34 C35 C30 Dy1 -64.3(7) . . . . ?
C34 C35 C30 C31 -13.3(12) . . . . ?
C35 C30 C31 Dy2 65.4(7) . . . . ?
C35 C30 C31 Dy1 -49.7(7) . . . . ?
C35 C30 C31 C32 6.1(13) . . . . ?
C30 C31 C32 Dy2 57.1(8) . . . . ?
C30 C31 C32 Dy1 -59.0(8) . . . . ?
C30 C31 C32 C33 8.6(13) . . . . ?
C32 C33 C34 Dy2 68.3(7) . . . . ?
C32 C33 C34 Dy1 -49.4(7) . . . . ?
C32 C33 C34 C35 8.8(12) . . . . ?
C36 C41 C40 Dy2 59.2(8) . . . . ?
C36 C41 C40 C39 -0.2(14) . . . . ?
C36 C41 C40 C45 -179.9(9) . . . . ?
C40 C39 C38 Dy2 66.7(8) . . . . ?
C40 C39 C38 C37 4.1(13) . . . . ?
C40 C39 C38 C42 -175.9(8) . . . . ?
C40 C41 C36 Dy2 -61.1(8) . . . . ?
C40 C41 C36 C37 3.3(14) . . . . ?
C55 C56 C51 C52 -2.0(13) . . . . ?
C55 C56 C51 C49 179.9(8) . . . . ?
C55 C54 C53 C52 0.5(15) . . . . ?
C9 N2 C13 N1 -174.3(8) . . . . ?
C9 N2 C13 C14 6.9(14) . . . . ?
C9 C8 C10 C11 -151.2(9) . . . . ?
C9 C8 C10 C12 84.9(10) . . . . ?
C9 C8 C7 C6 1.4(14) . . . . ?
C9 C4 C5 C6 1.4(14) . . . . ?
C23 C22 C21 Dy1 -64.4(8) . . . . ?
C23 C22 C21 C26 -2.2(14) . . . . ?
C23 C22 C21 C19 -179.8(9) . . . . ?
C57 C55 C54 C53 -178.9(9) . . . . ?
C37 C38 C42 C43 -104.8(10) . . . . ?
C37 C38 C42 C44 18.0(13) . . . . ?
C51 C56 C55 C57 179.7(8) . . . . ?
C51 C56 C55 C54 0.5(13) . . . . ?
C51 C52 C53 C54 -2.1(15) . . . . ?
C8 C9 C4 C2 -178.4(8) . . . . ?
C8 C9 C4 C5 1.8(13) . . . . ?
C8 C7 C6 C5 1.7(15) . . . . ?
C2 C4 C5 C6 -178.5(9) . . . . ?
C54 C55 C57 C59 48.2(12) . . . . ?
C54 C55 C57 C58 -74.1(11) . . . . ?
C10 C8 C7 C6 -177.0(9) . . . . ?
C4 C9 C8 C10 175.2(8) . . . . ?
C4 C9 C8 C7 -3.2(13) . . . . ?
C4 C5 C6 C7 -3.2(15) . . . . ?
C7 C8 C10 C11 27.2(12) . . . . ?
C7 C8 C10 C12 -96.7(11) . . . . ?
C3 C2 C4 C9 -135.6(9) . . . . ?
C3 C2 C4 C5 44.2(12) . . . . ?
C27 C25 C24 Dy1 119.9(8) . . . . ?
C27 C25 C24 C23 -178.3(9) . . . . ?
C42 C38 C37 Dy2 -116.6(8) . . . . ?
C42 C38 C37 C36 179.0(8) . . . . ?
C53 C52 C51 C56 2.8(14) . . . . ?
C53 C52 C51 C49 -179.1(9) . . . . ?
C1 C2 C4 C9 101.6(10) . . . . ?
C1 C2 C4 C5 -78.5(11) . . . . ?
C65 C66 C67 C67 87(3) . . . 3_566 ?

_shelx_res_file                  
;
TITL crepw025_auto_a.res in P2(1)/c
    crepw025_auto.res
    created by SHELXL-2018/3 at 13:51:54 on 30-Oct-2024
REM Old TITL crepw025_auto in P2(1)/m
REM SHELXT solution in P2(1)/c
REM R1 0.123, Rweak 0.058, Alpha 0.110, Orientation as input
REM Formula found by SHELXT: C66 N4 Dy2
CELL 1.54184 10.8382 38.9439 15.0078 90 105.063 90
ZERR 4 0.0001 0.0005 0.0003 0 0.002 0
LATT 1
SYMM -X,0.5+Y,0.5-Z
SFAC C H Dy N
UNIT 268 396 8 16
ISOR 0.01 0.02 C22 C58 C55
ISOR 0.01 0.02 C35 C50
ISOR 0.01 0.02 C34
ISOR 0.001 0.002 C22
ISOR 0.001 0.002 C30
DELU C30
ISOR 0.001 0.002 C6
SIMU 0.01 0.02 3.8 C60 C26 C56 C25 C22 C39 C24 C21 C38 C41 C13 C52 C33 C36 =
 C34 C40 C55 C31 C64 C9 C23 C57 C37 C14 C51 C32 C8 C15 C2 C54 C10 C46 C4 C11 =
 C35 C7 C3 C30 C27 C5 C12 C43 C16 C6 C61 C20 C19 C49 C42 C45 C53 C17 C48 C29 =
 C1 C28 C59 C18 C44 C62 C58 C47 C63 C50
SIMU 0.01 0.02 3.8 N4 N3 N2 N1
ISOR 0.001 0.002 N2 N3 N4 N1
DFIX 1.53 C65 C66

L.S. 50
PLAN  3
SIZE 0.42 0.33 0.23
TEMP -173
CONF
list 4
MORE -1
BOND $H
fmap 2
acta
SHEL 999 0.84
OMIT -6 0 10
OMIT -6 2 11
OMIT -6 4 10
OMIT -5 0 10
OMIT -5 3 12
OMIT -5 4 10
OMIT -4 0 10
OMIT -4 3 12
OMIT 1 0 0
OMIT 1 0 12
OMIT 1 2 11
OMIT 1 3 15
REM <olex2.extras>
REM <HklSrc "%.\\crepw025_auto.hkl">
REM </olex2.extras>

WGHT    0.108500  109.802200
FVAR       0.10700
DY2   3    0.550553    0.673761    0.447744    11.00000    0.00566    0.01812 =
         0.00714   -0.00127   -0.00110    0.00024
DY1   3    0.439098    0.633158    0.188815    11.00000    0.00398    0.01951 =
         0.00662   -0.00119    0.00001   -0.00226
N4    4    0.602763    0.698734    0.686349    11.00000    0.01205    0.01313 =
         0.01238   -0.00032    0.00319   -0.00012
N3    4    0.620412    0.649726    0.601631    11.00000    0.01084    0.01187 =
         0.01154   -0.00002    0.00273   -0.00029
N2    4    0.261015    0.595751    0.113919    11.00000    0.00933    0.01038 =
         0.01042   -0.00038    0.00232   -0.00031
N1    4    0.308633    0.591026   -0.028108    11.00000    0.01461    0.01482 =
         0.01535   -0.00020    0.00323   -0.00028
C60   1    0.630074    0.666084    0.683987    11.00000    0.00698    0.02439 =
         0.01309    0.00048   -0.00065   -0.00063
C26   1    0.405237    0.614785    0.007280    11.00000    0.00735    0.02215 =
         0.01016    0.00142    0.00424   -0.00338
C56   1    0.638042    0.614192    0.589576    11.00000    0.00731    0.02532 =
         0.01087    0.00034    0.00258   -0.00075
C25   1    0.376373    0.650329    0.000124    11.00000    0.00970    0.02187 =
         0.01240    0.00022    0.00523   -0.00401
C22   1    0.622533    0.627595    0.093396    11.00000    0.01582    0.01801 =
         0.01658   -0.00009    0.00485   -0.00056
AFIX  43
H22   2    0.705887    0.620268    0.125372    11.00000   -1.20000
AFIX   0
C39   1    0.570979    0.715194    0.600862    11.00000    0.00784    0.01936 =
         0.01404   -0.00481    0.00115   -0.00068
C24   1    0.471280    0.674223    0.042494    11.00000    0.01220    0.02326 =
         0.01598    0.00112    0.00114   -0.00462
AFIX  43
H24   2    0.452738    0.698100    0.039966    11.00000   -1.20000
AFIX   0
C21   1    0.531123    0.603051    0.052053    11.00000    0.01015    0.02566 =
         0.01253   -0.00024    0.00246   -0.00109
C38   1    0.440058    0.717247    0.549886    11.00000    0.00500    0.01912 =
         0.01206   -0.00309    0.00146    0.00068
C41   1    0.634502    0.742942    0.475490    11.00000    0.01478    0.02131 =
         0.01827   -0.00201    0.00705   -0.00199
AFIX  43
H41   2    0.699366    0.752331    0.450687    11.00000   -1.20000
AFIX   0
C13   1    0.237117    0.583093    0.026272    11.00000    0.00680    0.01896 =
         0.01300   -0.00039    0.00252   -0.00077
C52   1    0.755566    0.568871    0.539592    11.00000    0.00875    0.02811 =
         0.01381   -0.00038    0.00330    0.00142
AFIX  43
H52   2    0.830386    0.561133    0.523945    11.00000   -1.20000
AFIX   0
C33   1    0.370409    0.649833    0.333935    11.00000    0.00697    0.01965 =
         0.01136   -0.00376   -0.00103    0.00007
AFIX  43
H33   2    0.292422    0.648567    0.351524    11.00000   -1.20000
AFIX   0
C34   1    0.463311    0.621952    0.355377    11.00000    0.00730    0.01896 =
         0.00878    0.00026   -0.00119   -0.00076
AFIX  43
H34   2    0.441269    0.600927    0.379419    11.00000   -1.20000
AFIX   0
C35   1    0.589595    0.626218    0.340089    11.00000    0.00593    0.02134 =
         0.00726   -0.00035   -0.00096   -0.00045
AFIX  43
H35   2    0.646785    0.607293    0.348660    11.00000   -1.20000
AFIX   0
C30   1    0.628938    0.659493    0.311595    11.00000    0.01330    0.01508 =
         0.01426   -0.00023    0.00341   -0.00022
AFIX  43
H30   2    0.715833    0.664022    0.313873    11.00000   -1.20000
AFIX   0
C31   1    0.529733    0.685735    0.279290    11.00000    0.01225    0.01931 =
         0.01237    0.00068    0.00270   -0.00200
AFIX  43
H31   2    0.550885    0.706750    0.254703    11.00000   -1.20000
AFIX   0
C32   1    0.400407    0.679742    0.284730    11.00000    0.01104    0.01951 =
         0.01360   -0.00124   -0.00414    0.00049
AFIX  43
H32   2    0.334548    0.695325    0.256171    11.00000   -1.20000
AFIX   0
C36   1    0.510310    0.743361    0.423542    11.00000    0.01480    0.02029 =
         0.01492   -0.00233    0.00209    0.00170
AFIX  43
H36   2    0.490228    0.751860    0.362115    11.00000   -1.20000
AFIX   0
C40   1    0.667724    0.728949    0.564420    11.00000    0.01019    0.01930 =
         0.01554   -0.00420    0.00433   -0.00058
C55   1    0.538457    0.590558    0.590357    11.00000    0.00637    0.02495 =
         0.01204    0.00216    0.00119   -0.00087
C64   1    0.720682    0.613186    0.791527    11.00000    0.01338    0.03063 =
         0.01541    0.00511   -0.00614    0.00077
AFIX 137
H64A  2    0.649929    0.598589    0.758377    11.00000   -1.50000
H64B  2    0.746643    0.606387    0.856607    11.00000   -1.50000
H64C  2    0.793116    0.610540    0.764313    11.00000   -1.50000
AFIX   0
C9    1    0.194394    0.586114    0.180818    11.00000    0.00627    0.02059 =
         0.01359   -0.00288    0.00204   -0.00459
C23   1    0.594098    0.662249    0.088684    11.00000    0.01319    0.02661 =
         0.01495    0.00001    0.00390   -0.00773
AFIX  43
H23   2    0.658378    0.678287    0.117044    11.00000   -1.20000
AFIX   0
C57   1    0.419786    0.601178    0.619576    11.00000    0.00884    0.02648 =
         0.01493    0.00087   -0.00059   -0.00127
AFIX  13
H57   2    0.435624    0.624497    0.648167    11.00000   -1.20000
AFIX   0
C37   1    0.412586    0.731219    0.461098    11.00000    0.01087    0.01843 =
         0.01520   -0.00420   -0.00281    0.00195
AFIX  43
H37   2    0.326308    0.732526    0.425529    11.00000   -1.20000
AFIX   0
C14   1    0.126111    0.558889   -0.024010    11.00000    0.00904    0.02023 =
         0.01202   -0.00149    0.00026   -0.00315
C51   1    0.746571    0.602725    0.562150    11.00000    0.00911    0.02607 =
         0.01309    0.00033    0.00052   -0.00182
C8    1    0.108781    0.609948    0.203802    11.00000    0.00843    0.02340 =
         0.01508   -0.00447    0.00181   -0.00235
C15   1    0.057519    0.576007   -0.116498    11.00000    0.01115    0.02756 =
         0.00725    0.00035   -0.00495   -0.00368
AFIX 137
H15A  2    0.022099    0.598152   -0.104392    11.00000   -1.50000
H15B  2   -0.011758    0.561080   -0.150232    11.00000   -1.50000
H15C  2    0.118710    0.579646   -0.153531    11.00000   -1.50000
AFIX   0
C2    1    0.317701    0.529061    0.210151    11.00000    0.01622    0.01935 =
         0.01537   -0.00103    0.00172   -0.00164
AFIX  13
H2    2    0.330724    0.534564    0.148149    11.00000   -1.20000
AFIX   0
C54   1    0.550984    0.556834    0.564868    11.00000    0.01303    0.02450 =
         0.01824    0.00343    0.00021   -0.00341
AFIX  43
H54   2    0.484523    0.540951    0.565047    11.00000   -1.20000
AFIX   0
C10   1    0.083699    0.644719    0.156297    11.00000    0.00575    0.02554 =
         0.01750   -0.00345    0.00167    0.00020
AFIX  13
H10   2    0.164764    0.652123    0.141933    11.00000   -1.20000
AFIX   0
C46   1    0.822405    0.754482    0.702986    11.00000    0.01303    0.02689 =
         0.03538   -0.00514   -0.00567   -0.00529
AFIX 137
H46A  2    0.816903    0.777756    0.677421    11.00000   -1.50000
H46B  2    0.905975    0.751261    0.746915    11.00000   -1.50000
H46C  2    0.754829    0.751208    0.734700    11.00000   -1.50000
AFIX   0
C4    1    0.223285    0.555176    0.230632    11.00000    0.01212    0.02152 =
         0.01585   -0.00167    0.00291   -0.00431
C11   1    0.047653    0.672741    0.217596    11.00000    0.01563    0.03500 =
         0.02214   -0.00383    0.00054    0.01140
AFIX 137
H11A  2   -0.036977    0.667781    0.226518    11.00000   -1.50000
H11B  2    0.046113    0.695153    0.187630    11.00000   -1.50000
H11C  2    0.110908    0.673103    0.277606    11.00000   -1.50000
AFIX   0
C7    1    0.050450    0.601219    0.272520    11.00000    0.01235    0.02932 =
         0.02156   -0.00461    0.00637   -0.00154
AFIX  43
H7    2   -0.008600    0.616776    0.287545    11.00000   -1.20000
AFIX   0
C3    1    0.269639    0.492210    0.207560    11.00000    0.02861    0.02621 =
         0.02154   -0.00091    0.00459   -0.00360
AFIX 137
H3A   2    0.262703    0.485584    0.269067    11.00000   -1.50000
H3B   2    0.329763    0.476855    0.188536    11.00000   -1.50000
H3C   2    0.185542    0.490490    0.163408    11.00000   -1.50000
AFIX   0
C27   1    0.243493    0.661654   -0.052832    11.00000    0.01225    0.02193 =
         0.01826    0.00226   -0.00231   -0.00339
AFIX  13
H27   2    0.182098    0.644116   -0.041209    11.00000   -1.20000
AFIX   0
C5    1    0.164446    0.547874    0.300479    11.00000    0.01764    0.02635 =
         0.01848   -0.00085    0.00344   -0.00492
AFIX  43
H5    2    0.184871    0.527305    0.335214    11.00000   -1.20000
AFIX   0
C12   1   -0.019204    0.643232    0.065355    11.00000    0.01200    0.03248 =
         0.02238   -0.00075   -0.00227    0.00165
AFIX 137
H12A  2    0.005534    0.626567    0.024212    11.00000   -1.50000
H12B  2   -0.028937    0.665957    0.036317    11.00000   -1.50000
H12C  2   -0.100435    0.636214    0.077008    11.00000   -1.50000
AFIX   0
C43   1    0.319717    0.730292    0.666128    11.00000    0.01524    0.02904 =
         0.01959   -0.00014    0.00735    0.00187
AFIX 137
H43A  2    0.400612    0.733229    0.713302    11.00000   -1.50000
H43B  2    0.254269    0.721864    0.695108    11.00000   -1.50000
H43C  2    0.292706    0.752397    0.636180    11.00000   -1.50000
AFIX   0
C16   1    0.185798    0.525424   -0.047466    11.00000    0.01645    0.02110 =
         0.01787   -0.00495    0.00189   -0.00616
AFIX 137
H16A  2    0.251306    0.530822   -0.079679    11.00000   -1.50000
H16B  2    0.119297    0.511171   -0.087250    11.00000   -1.50000
H16C  2    0.224873    0.512928    0.009566    11.00000   -1.50000
AFIX   0
C6    1    0.075669    0.570647    0.319607    11.00000    0.02307    0.02438 =
         0.02328   -0.00002    0.00653   -0.00059
AFIX  43
H6    2    0.032458    0.565059    0.365244    11.00000   -1.20000
AFIX   0
C61   1    0.677737    0.650537    0.784200    11.00000    0.01814    0.02600 =
         0.01635   -0.00025   -0.00338   -0.00044
C20   1    0.566987    0.551635   -0.036802    11.00000    0.01931    0.03428 =
         0.01749   -0.00384    0.00611    0.00612
AFIX 137
H20A  2    0.489204    0.557921   -0.083891    11.00000   -1.50000
H20B  2    0.575792    0.526585   -0.034287    11.00000   -1.50000
H20C  2    0.641377    0.561798   -0.052462    11.00000   -1.50000
AFIX   0
C19   1    0.558649    0.564893    0.056033    11.00000    0.01431    0.02530 =
         0.01354    0.00059    0.00174    0.00306
AFIX  13
H19   2    0.484241    0.553196    0.070811    11.00000   -1.20000
AFIX   0
C49   1    0.855964    0.627531    0.560304    11.00000    0.01106    0.03119 =
         0.01927   -0.00279    0.00727   -0.00476
AFIX  13
H49   2    0.814129    0.650505    0.546562    11.00000   -1.20000
AFIX   0
C42   1    0.337770    0.704353    0.593987    11.00000    0.01041    0.02063 =
         0.01850   -0.00395    0.00075   -0.00003
AFIX  13
H42   2    0.367906    0.682240    0.626206    11.00000   -1.20000
AFIX   0
C45   1    0.805937    0.728143    0.624377    11.00000    0.00737    0.02224 =
         0.02543   -0.00258   -0.00230   -0.00180
AFIX  13
H45   2    0.821651    0.704838    0.653065    11.00000   -1.20000
AFIX   0
C53   1    0.658626    0.545643    0.538982    11.00000    0.01348    0.02438 =
         0.01857   -0.00146    0.00206    0.00103
AFIX  43
H53   2    0.665466    0.522455    0.521194    11.00000   -1.20000
AFIX   0
C17   1    0.023759    0.549651    0.025541    11.00000    0.01019    0.02601 =
         0.01704   -0.00112    0.00124   -0.00804
AFIX 137
H17A  2    0.062071    0.535762    0.080178    11.00000   -1.50000
H17B  2   -0.044500    0.536540   -0.016266    11.00000   -1.50000
H17C  2   -0.011840    0.570735    0.044441    11.00000   -1.50000
AFIX   0
C48   1    0.917986    0.621250    0.482949    11.00000    0.01221    0.05679 =
         0.02547   -0.00234    0.00683   -0.01049
AFIX 137
H48A  2    0.974941    0.601342    0.497875    11.00000   -1.50000
H48B  2    0.967489    0.641532    0.474852    11.00000   -1.50000
H48C  2    0.851915    0.616785    0.425751    11.00000   -1.50000
AFIX   0
C29   1    0.232405    0.661514   -0.154232    11.00000    0.02278    0.04050 =
         0.02255    0.01108    0.00003    0.00161
AFIX 137
H29A  2    0.288276    0.679254   -0.168780    11.00000   -1.50000
H29B  2    0.143725    0.666210   -0.187937    11.00000   -1.50000
H29C  2    0.257945    0.638985   -0.172444    11.00000   -1.50000
AFIX   0
C1    1    0.449876    0.531818    0.282671    11.00000    0.02009    0.02584 =
         0.02051   -0.00229   -0.00047    0.00183
AFIX 137
H1A   2    0.482971    0.555236    0.282646    11.00000   -1.50000
H1B   2    0.509950    0.515599    0.266788    11.00000   -1.50000
H1C   2    0.439668    0.526352    0.344096    11.00000   -1.50000
AFIX   0
C28   1    0.203251    0.696138   -0.022079    11.00000    0.01948    0.02298 =
         0.03479    0.00170   -0.00155    0.00054
AFIX 137
H28A  2    0.214820    0.695920    0.044888    11.00000   -1.50000
H28B  2    0.113150    0.700353   -0.053006    11.00000   -1.50000
H28C  2    0.255842    0.714370   -0.038298    11.00000   -1.50000
AFIX   0
C59   1    0.385804    0.576778    0.690775    11.00000    0.01520    0.03977 =
         0.03510    0.00734    0.01510   -0.00569
AFIX 137
H59A  2    0.357403    0.554659    0.661420    11.00000   -1.50000
H59B  2    0.317126    0.586925    0.713620    11.00000   -1.50000
H59C  2    0.461320    0.573266    0.742468    11.00000   -1.50000
AFIX   0
C18   1    0.678285    0.554827    0.131767    11.00000    0.01531    0.04307 =
         0.02850    0.00116    0.00255    0.01197
AFIX 137
H18A  2    0.754588    0.563455    0.115568    11.00000   -1.50000
H18B  2    0.683086    0.529761    0.137364    11.00000   -1.50000
H18C  2    0.673487    0.564846    0.190675    11.00000   -1.50000
AFIX   0
C44   1    0.208973    0.697669    0.522909    11.00000    0.00934    0.03609 =
         0.03700   -0.01426   -0.00029   -0.00379
AFIX 137
H44A  2    0.174785    0.719374    0.493615    11.00000   -1.50000
H44B  2    0.148454    0.687734    0.554192    11.00000   -1.50000
H44C  2    0.221869    0.681653    0.475771    11.00000   -1.50000
AFIX   0
C62   1    0.568909    0.654508    0.832810    11.00000    0.03781    0.04314 =
         0.02988    0.00590    0.00886    0.01347
AFIX 137
H62A  2    0.553879    0.678945    0.841513    11.00000   -1.50000
H62B  2    0.593259    0.643057    0.892992    11.00000   -1.50000
H62C  2    0.490666    0.644035    0.794708    11.00000   -1.50000
AFIX   0
C58   1    0.303225    0.603657    0.535767    11.00000    0.00523    0.04912 =
         0.03044    0.00370    0.00535    0.00356
AFIX 137
H58A  2    0.319607    0.620825    0.492487    11.00000   -1.50000
H58B  2    0.228017    0.610450    0.556331    11.00000   -1.50000
H58C  2    0.287715    0.581275    0.505035    11.00000   -1.50000
AFIX   0
C47   1    0.903950    0.734012    0.571051    11.00000    0.01227    0.04329 =
         0.04453   -0.00424    0.01076   -0.00272
AFIX 137
H47A  2    0.888642    0.718069    0.518797    11.00000   -1.50000
H47B  2    0.989609    0.730109    0.611482    11.00000   -1.50000
H47C  2    0.897451    0.757683    0.548133    11.00000   -1.50000
AFIX   0
C63   1    0.789638    0.672670    0.836382    11.00000    0.04015    0.04133 =
         0.03444    0.00332   -0.01179   -0.00892
AFIX 137
H63A  2    0.861617    0.669856    0.808767    11.00000   -1.50000
H63B  2    0.815582    0.665522    0.901190    11.00000   -1.50000
H63C  2    0.763504    0.696830    0.832666    11.00000   -1.50000
AFIX   0
C50   1    0.948851    0.631744    0.649843    11.00000    0.03189    0.06707 =
         0.03131   -0.00222    0.00156   -0.01667
AFIX 137
H50A  2    0.904010    0.637731    0.696608    11.00000   -1.50000
H50B  2    1.008942    0.650105    0.645697    11.00000   -1.50000
H50C  2    0.995783    0.610218    0.667166    11.00000   -1.50000
AFIX   0

C66   1   -0.137836    0.502124    0.389974    11.00000    0.05299    0.04563 =
         0.08607    0.00247    0.03029   -0.00481
AFIX  23
H66A  2   -0.229508    0.498654    0.386320    11.00000   -1.20000
H66B  2   -0.124263    0.526836    0.380292    11.00000   -1.20000
AFIX   0
C67   1   -0.060148    0.491744    0.482385    11.00000    0.05482    0.03749 =
         0.08511    0.01255    0.00583    0.00951
AFIX  23
H67A  2   -0.112037    0.495588    0.526893    11.00000   -1.20000
H67B  2   -0.044486    0.466733    0.480869    11.00000   -1.20000
AFIX   0
C65   1   -0.102942    0.481904    0.316966    11.00000    0.10904    0.23870 =
         0.09334   -0.01972    0.03249   -0.04380
AFIX 137
H65A  2   -0.159864    0.487958    0.256871    11.00000   -1.50000
H65B  2   -0.111411    0.457370    0.328646    11.00000   -1.50000
H65C  2   -0.014385    0.486961    0.316912    11.00000   -1.50000
AFIX   0
HKLF 4


REM  crepw025_auto_a.res in P2(1)/c
REM wR2 = 0.2241, GooF = S = 1.134, Restrained GooF = 1.068 for all data
REM R1 = 0.0822 for 9850 Fo > 4sig(Fo) and 0.0855 for all 10761 data
REM 681 parameters refined using 1627 restraints

END

WGHT      0.1084    109.8637

REM Highest difference peak  4.355,  deepest hole -3.078,  1-sigma level  0.254
Q1    1   0.5457  0.7008  0.4436  11.00000  0.05    4.35
Q2    1   0.4348  0.6064  0.1898  11.00000  0.05    4.12
Q3    1   0.4344  0.6602  0.1887  11.00000  0.05    4.04
;
_shelx_res_checksum              50994
_platon_squeeze_special_details  ?
_platon_squeeze_void_probe_radius 1.20
# end Validation Reply Form
_olex2_submission_special_instructions 'No special instructions were received'
_oxdiff_exptl_absorpt_empirical_details 
;
Empirical correction (ABSPACK) includes:
- Absorption correction using spherical harmonics
- Frame scaling
;
_oxdiff_exptl_absorpt_empirical_full_max 2.113
_oxdiff_exptl_absorpt_empirical_full_min 0.448
# start Validation Reply Form
_vrf_PLAT971_crepw025_auto       
;
PROBLEM: Check Calcd Resid. Dens.  0.89Ang From Dy1             4.61 eA-3  
RESPONSE: The residual electron density around Dy atoms is caused by their
 heavy atom effect.
;
_vrf_PLAT972_crepw025_auto       
;
PROBLEM: Check Calcd Resid. Dens.  0.92Ang From Dy2            -3.33 eA-3  
RESPONSE: The residual electron density around Dy atoms is caused by their
 heavy atom effect.
;
####################################################################### 
# 
# This file contains crystal structure data downloaded from the 
# Cambridge Structural Database (CSD) hosted by the Cambridge 
# Crystallographic Data Centre (CCDC).
# 
# Full information about CCDC data access policies and citation 
# guidelines are available at http://www.ccdc.cam.ac.uk/access/V1 
# 
# Audit and citation data items may have been added by the CCDC. 
# Please retain this information to preserve the provenance of 
# this file and to allow appropriate attribution of the data. 
# 
#######################################################################

data_crepw17_auto
_database_code_depnum_ccdc_archive 'CCDC 2370383'
loop_
_audit_author_name
_audit_author_address
'Peng-Bo JIn'
;Xian Jiaotong University
China
;
_audit_update_record             
;
2024-11-13 deposited with the CCDC.	2024-12-24 downloaded from the CCDC.
;

_audit_creation_method           SHELXL-2018/3
_shelx_SHELXL_version_number     2018/3
_chemical_name_systematic        ?
_chemical_name_common            ?
_chemical_melting_point          ?
_chemical_formula_moiety         ?
_chemical_formula_sum            'C67 H99 N4 Y2'
_chemical_formula_weight         1138.32

loop_
_atom_type_symbol
_atom_type_description
_atom_type_scat_dispersion_real
_atom_type_scat_dispersion_imag
_atom_type_scat_source
C C 0.0181 0.0091 'International Tables Vol C Tables 4.2.6.8 and 6.1.1.4'
H H 0.0000 0.0000 'International Tables Vol C Tables 4.2.6.8 and 6.1.1.4'
N N 0.0311 0.0180 'International Tables Vol C Tables 4.2.6.8 and 6.1.1.4'
Y Y -0.2670 2.0244 'International Tables Vol C Tables 4.2.6.8 and 6.1.1.4'

_space_group_crystal_system      monoclinic
_space_group_IT_number           14
_space_group_name_H-M_alt        'P 21/c'
_space_group_name_Hall           '-P 2ybc'

_shelx_space_group_comment       
;
The symmetry employed for this shelxl refinement is uniquely defined
by the following loop, which should always be used as a source of
symmetry information in preference to the above space-group names.
They are only intended as comments.
;

loop_
_space_group_symop_operation_xyz
'x, y, z'
'-x, y+1/2, -z+1/2'
'-x, -y, -z'
'x, -y-1/2, z-1/2'

_cell_length_a                   10.83980(10)
_cell_length_b                   38.9679(2)
_cell_length_c                   15.00510(10)
_cell_angle_alpha                90
_cell_angle_beta                 105.0290(10)
_cell_angle_gamma                90
_cell_volume                     6121.42(8)
_cell_formula_units_Z            4
_cell_measurement_temperature    100(2)
_cell_measurement_reflns_used    42400
_cell_measurement_theta_min      2.2560
_cell_measurement_theta_max      79.7930

_exptl_crystal_description       octahedral
_exptl_crystal_colour            blue
_exptl_crystal_density_meas      ?
_exptl_crystal_density_method    ?
_exptl_crystal_density_diffrn    1.235
_exptl_crystal_F_000             2428
_exptl_transmission_factor_min   ?
_exptl_transmission_factor_max   ?
_exptl_crystal_size_max          0.2
_exptl_crystal_size_mid          0.15
_exptl_crystal_size_min          0.12
_exptl_absorpt_coefficient_mu    2.835
_shelx_estimated_absorpt_T_min   ?
_shelx_estimated_absorpt_T_max   ?
_exptl_absorpt_correction_type   multi-scan
_exptl_absorpt_correction_T_min  0.73750
_exptl_absorpt_correction_T_max  1.00000
_exptl_absorpt_process_details   
;
CrysAlisPro 1.171.41.122a (Rigaku Oxford Diffraction, 2021)
Empirical absorption correction using spherical harmonics,
implemented in SCALE3 ABSPACK scaling algorithm.
;
_exptl_absorpt_special_details   ?
_diffrn_ambient_temperature      100(2)
_diffrn_radiation_wavelength     1.54184
_diffrn_radiation_type           CuK\a
_diffrn_source                   ?
_diffrn_measurement_device_type  'XtaLAB Synergy, Dualflex, HyPix'
_diffrn_measurement_method       '\w scans'
_diffrn_detector_area_resol_mean ?
_diffrn_reflns_number            62803
_diffrn_reflns_av_unetI/netI     0.0340
_diffrn_reflns_av_R_equivalents  0.0466
_diffrn_reflns_limit_h_min       -13
_diffrn_reflns_limit_h_max       13
_diffrn_reflns_limit_k_min       -47
_diffrn_reflns_limit_k_max       49
_diffrn_reflns_limit_l_min       -18
_diffrn_reflns_limit_l_max       19
_diffrn_reflns_theta_min         2.268
_diffrn_reflns_theta_max         80.135
_diffrn_reflns_theta_full        67.684
_diffrn_measured_fraction_theta_max 0.978
_diffrn_measured_fraction_theta_full 0.999
_diffrn_reflns_Laue_measured_fraction_max 0.978
_diffrn_reflns_Laue_measured_fraction_full 0.999
_diffrn_reflns_point_group_measured_fraction_max 0.978
_diffrn_reflns_point_group_measured_fraction_full 0.999
_reflns_number_total             13087
_reflns_number_gt                12156
_reflns_threshold_expression     'I > 2\s(I)'
_reflns_Friedel_coverage         0.000
_reflns_Friedel_fraction_max     .
_reflns_Friedel_fraction_full    .

_reflns_special_details          
;
 Reflections were merged by SHELXL according to the crystal
 class for the calculation of statistics and refinement.
 
 _reflns_Friedel_fraction is defined as the number of unique
 Friedel pairs measured divided by the number that would be
 possible theoretically, ignoring centric projections and
 systematic absences.
;

_computing_data_collection       ?
_computing_cell_refinement       ?
_computing_data_reduction        ?
_computing_structure_solution    'SHELXT 2014/5 (Sheldrick, 2014)'
_computing_structure_refinement  'SHELXL-2018/3 (Sheldrick, 2018)'
_computing_molecular_graphics    ?
_computing_publication_material  ?
_refine_special_details          ?
_refine_ls_structure_factor_coef Fsqd
_refine_ls_matrix_type           full
_refine_ls_weighting_scheme      calc
_refine_ls_weighting_details     
'w=1/[\s^2^(Fo^2^)+(0.0542P)^2^+7.4059P] where P=(Fo^2^+2Fc^2^)/3'
_atom_sites_solution_primary     ?
_atom_sites_solution_secondary   ?
_atom_sites_solution_hydrogens   mixed
_refine_ls_hydrogen_treatment    mixed
_refine_ls_extinction_method     none
_refine_ls_extinction_coef       .
_refine_ls_number_reflns         13087
_refine_ls_number_parameters     713
_refine_ls_number_restraints     8
_refine_ls_R_factor_all          0.0417
_refine_ls_R_factor_gt           0.0392
_refine_ls_wR_factor_ref         0.1052
_refine_ls_wR_factor_gt          0.1019
_refine_ls_goodness_of_fit_ref   1.050
_refine_ls_restrained_S_all      1.062
_refine_ls_shift/su_max          0.003
_refine_ls_shift/su_mean         0.000

loop_
_atom_site_label
_atom_site_type_symbol
_atom_site_fract_x
_atom_site_fract_y
_atom_site_fract_z
_atom_site_U_iso_or_equiv
_atom_site_adp_type
_atom_site_occupancy
_atom_site_site_symmetry_order
_atom_site_calc_flag
_atom_site_refinement_flags_posn
_atom_site_refinement_flags_adp
_atom_site_refinement_flags_occupancy
_atom_site_disorder_assembly
_atom_site_disorder_group
Y001 Y 0.54885(2) 0.32642(2) 0.44709(2) 0.01639(6) Uani 1 1 d . . . . .
Y002 Y 0.43943(2) 0.36687(2) 0.18901(2) 0.01575(6) Uani 1 1 d . . . . .
N003 N 0.26221(17) 0.40433(5) 0.11419(13) 0.0161(3) Uani 1 1 d . . . . .
N004 N 0.30960(18) 0.40876(5) -0.02776(13) 0.0180(4) Uani 1 1 d . . . . .
N005 N 0.62126(17) 0.35004(5) 0.60175(13) 0.0171(4) Uani 1 1 d . . . . .
N006 N 0.60288(18) 0.30129(5) 0.68578(13) 0.0194(4) Uani 1 1 d . . . . .
C007 C 0.4063(2) 0.38533(6) 0.00780(14) 0.0178(4) Uani 1 1 d . . . . .
C008 C 0.5311(2) 0.39695(6) 0.05292(15) 0.0202(4) Uani 1 1 d . . . . .
C009 C 0.6313(2) 0.33405(6) 0.68358(15) 0.0182(4) Uani 1 1 d . . . . .
C00A C 0.2369(2) 0.41695(5) 0.02655(15) 0.0164(4) Uani 1 1 d . . . . .
C00B C 0.5387(2) 0.40952(6) 0.59003(15) 0.0199(4) Uani 1 1 d . . . . .
C00C C 0.6381(2) 0.38587(6) 0.58911(14) 0.0176(4) Uani 1 1 d . . . . .
C00D C 0.3706(2) 0.34967(6) 0.33285(15) 0.0189(4) Uani 1 1 d . . . . .
C00E C 0.1945(2) 0.41390(6) 0.18022(15) 0.0176(4) Uani 1 1 d . . . . .
C00F C 0.6237(2) 0.37239(7) 0.09345(16) 0.0237(5) Uani 1 1 d . . . . .
H H 0.707587 0.379705 0.124119 0.028 Uiso 1 1 calc R U . . .
C00G C 0.5906(2) 0.37362(6) 0.33900(16) 0.0199(4) Uani 1 1 d . . . . .
C00H C 0.3190(2) 0.47077(6) 0.21112(16) 0.0226(5) Uani 1 1 d . . . . .
HA H 0.332420 0.465218 0.149230 0.027 Uiso 1 1 calc R U . . .
C00I C 0.6340(2) 0.25703(6) 0.47506(18) 0.0252(5) Uani 1 1 d . . . . .
HB H 0.698579 0.247610 0.450017 0.030 Uiso 1 1 calc R U . . .
C00J C 0.3992(2) 0.31960(6) 0.28280(16) 0.0200(4) Uani 1 1 d . . . . .
C00K C 0.4638(2) 0.37749(6) 0.35450(15) 0.0188(4) Uani 1 1 d . . . . .
C00L C 0.6286(2) 0.33979(6) 0.31243(16) 0.0215(4) Uani 1 1 d . . . . .
C00M C 0.7483(2) 0.39713(6) 0.56359(15) 0.0205(4) Uani 1 1 d . . . . .
C00N C 0.0579(2) 0.42409(7) -0.11645(17) 0.0256(5) Uani 1 1 d . . . . .
HC H 0.119806 0.419681 -0.152483 0.038 Uiso 1 1 calc R U . . .
HD H -0.009332 0.439359 -0.151273 0.038 Uiso 1 1 calc R U . . .
HE H 0.019825 0.402359 -0.104240 0.038 Uiso 1 1 calc R U . . .
C00O C 0.1087(2) 0.39014(6) 0.20371(16) 0.0210(4) Uani 1 1 d . . . . .
C00P C 0.5065(3) 0.25670(6) 0.42235(16) 0.0255(5) Uani 1 1 d . . . . .
HF H 0.485857 0.248234 0.360881 0.031 Uiso 1 1 calc R U . . .
C00Q C 0.7564(2) 0.43147(6) 0.53933(17) 0.0250(5) Uani 1 1 d . . . . .
HG H 0.830588 0.439228 0.522821 0.030 Uiso 1 1 calc R U . . .
C00R C 0.3769(2) 0.34960(6) 0.00074(15) 0.0199(4) Uani 1 1 d . . . . .
C00S C 0.2706(3) 0.50793(6) 0.20765(18) 0.0304(5) Uani 1 1 d . . . . .
HH H 0.185961 0.509486 0.164224 0.046 Uiso 1 1 calc R U . . .
HI H 0.330046 0.523119 0.187298 0.046 Uiso 1 1 calc R U . . .
HJ H 0.264992 0.514898 0.269233 0.046 Uiso 1 1 calc R U . . .
C00T C 0.2238(2) 0.44490(6) 0.23050(16) 0.0204(4) Uani 1 1 d . . . . .
C00U C 0.5512(2) 0.44340(6) 0.56414(18) 0.0256(5) Uani 1 1 d . . . . .
HK H 0.484559 0.459261 0.563843 0.031 Uiso 1 1 calc R U . . .
C00V C 0.6673(2) 0.27098(6) 0.56362(16) 0.0209(4) Uani 1 1 d . . . . .
C00W C 0.5306(2) 0.31416(6) 0.27870(16) 0.0213(4) Uani 1 1 d . . . . .
C00X C 0.4723(2) 0.32607(6) 0.04185(16) 0.0232(5) Uani 1 1 d . . . . .
HL H 0.454282 0.302174 0.037628 0.028 Uiso 1 1 calc R U . . .
C00Y C 0.5692(2) 0.28493(6) 0.60055(15) 0.0182(4) Uani 1 1 d . . . . .
C00Z C 0.5586(2) 0.43523(6) 0.05776(17) 0.0241(5) Uani 1 1 d . . . . .
HM H 0.484510 0.446960 0.072851 0.029 Uiso 1 1 calc R U . . .
C010 C 0.4099(2) 0.26882(6) 0.46027(16) 0.0233(5) Uani 1 1 d . . . . .
HN H 0.323439 0.267559 0.425172 0.028 Uiso 1 1 calc R U . . .
C011 C 0.5946(2) 0.33758(7) 0.08937(16) 0.0246(5) Uani 1 1 d . . . . .
HO H 0.657840 0.321468 0.118873 0.030 Uiso 1 1 calc R U . . .
C012 C 0.6589(3) 0.45450(6) 0.53877(19) 0.0283(5) Uani 1 1 d . . . . .
HP H 0.665723 0.477695 0.521167 0.034 Uiso 1 1 calc R U . . .
C013 C 0.1264(2) 0.44127(6) -0.02389(16) 0.0198(4) Uani 1 1 d . . . . .
C014 C 0.3359(2) 0.29572(6) 0.59331(18) 0.0246(5) Uani 1 1 d . . . . .
HQ H 0.366101 0.317845 0.625372 0.029 Uiso 1 1 calc R U . . .
C015 C 0.3188(3) 0.26987(7) 0.66626(18) 0.0283(5) Uani 1 1 d . . . . .
HR H 0.289417 0.247899 0.636472 0.042 Uiso 1 1 calc R U . . .
HS H 0.255434 0.278635 0.696749 0.042 Uiso 1 1 calc R U . . .
HT H 0.400565 0.266559 0.712180 0.042 Uiso 1 1 calc R U . . .
C016 C 0.4186(2) 0.39897(6) 0.61799(17) 0.0247(5) Uani 1 1 d . . . . .
HU H 0.433877 0.375666 0.646626 0.030 Uiso 1 1 calc R U . . .
C017 C 0.4388(2) 0.28283(6) 0.54953(16) 0.0194(4) Uani 1 1 d . . . . .
C018 C 0.0826(2) 0.35533(6) 0.15630(17) 0.0238(5) Uani 1 1 d . . . . .
HV H 0.163536 0.347903 0.141751 0.029 Uiso 1 1 calc R U . . .
C019 C 0.1632(3) 0.45201(7) 0.29996(18) 0.0286(5) Uani 1 1 d . . . . .
HW H 0.182805 0.472692 0.334244 0.034 Uiso 1 1 calc R U . . .
C01A C 0.0238(2) 0.45030(6) 0.02622(17) 0.0248(5) Uani 1 1 d . . . . .
HX H -0.013504 0.429144 0.043089 0.037 Uiso 1 1 calc R U . . .
HY H -0.043246 0.464075 -0.014589 0.037 Uiso 1 1 calc R U . . .
HZ H 0.062702 0.463445 0.082122 0.037 Uiso 1 1 calc R U . . .
C01B C 0.7199(2) 0.38710(7) 0.79107(16) 0.0258(5) Uani 1 1 d . . . . .
H1 H 0.786383 0.390698 0.758507 0.039 Uiso 1 1 calc R U . . .
H2 H 0.753505 0.393057 0.856324 0.039 Uiso 1 1 calc R U . . .
H3 H 0.646154 0.401687 0.763671 0.039 Uiso 1 1 calc R U . . .
C01C C 0.8039(2) 0.27193(6) 0.62278(19) 0.0260(5) Uani 1 1 d . . . . .
H4 H 0.819005 0.295264 0.651295 0.031 Uiso 1 1 calc R U . . .
C01D C 0.2438(2) 0.33838(6) -0.05167(17) 0.0233(5) Uani 1 1 d . . . . .
H5 H 0.182527 0.355864 -0.039652 0.028 Uiso 1 1 calc R U . . .
C01E C 0.1869(2) 0.47473(6) -0.04726(18) 0.0259(5) Uani 1 1 d . . . . .
H6 H 0.228127 0.486850 0.009917 0.039 Uiso 1 1 calc R U . . .
H7 H 0.120314 0.489335 -0.085612 0.039 Uiso 1 1 calc R U . . .
H8 H 0.250666 0.469280 -0.080969 0.039 Uiso 1 1 calc R U . . .
C01F C 0.8206(2) 0.24578(7) 0.7017(2) 0.0324(6) Uani 1 1 d . . . . .
H9 H 0.755008 0.249674 0.734923 0.049 Uiso 1 1 calc R U . . .
H10 H 0.905408 0.248516 0.744265 0.049 Uiso 1 1 calc R U . . .
H11 H 0.811949 0.222490 0.676216 0.049 Uiso 1 1 calc R U . . .
C01G C 0.0751(3) 0.42956(8) 0.31987(19) 0.0335(6) Uani 1 1 d . . . . .
H12 H 0.033333 0.435134 0.366340 0.040 Uiso 1 1 calc R U . . .
C01H C 0.4485(3) 0.46796(7) 0.2821(2) 0.0329(6) Uani 1 1 d . . . . .
H13 H 0.507672 0.484793 0.267634 0.049 Uiso 1 1 calc R U . . .
H14 H 0.482989 0.444802 0.280112 0.049 Uiso 1 1 calc R U . . .
H15 H 0.437817 0.472481 0.343863 0.049 Uiso 1 1 calc R U . . .
C01I C 0.8579(3) 0.37270(7) 0.5622(2) 0.0319(5) Uani 1 1 d . U . . .
H16 H 0.816920 0.349574 0.550545 0.038 Uiso 1 1 calc R U . . .
C01J C 0.6790(3) 0.44530(8) 0.1322(2) 0.0369(6) Uani 1 1 d . . . . .
H17 H 0.676084 0.435016 0.191248 0.055 Uiso 1 1 calc R U . . .
H18 H 0.683153 0.470339 0.138391 0.055 Uiso 1 1 calc R U . . .
H19 H 0.754717 0.436986 0.114661 0.055 Uiso 1 1 calc R U . . .
C01K C 0.0480(2) 0.39898(7) 0.27201(18) 0.0288(5) Uani 1 1 d . . . . .
H20 H -0.012873 0.383736 0.285815 0.035 Uiso 1 1 calc R U . . .
C01L C 0.6786(3) 0.34928(7) 0.78275(17) 0.0287(5) Uani 1 1 d . . . . .
C01M C 0.0468(3) 0.32724(8) 0.2164(2) 0.0364(6) Uani 1 1 d . . . . .
H21 H 0.108804 0.327045 0.276962 0.055 Uiso 1 1 calc R U . . .
H22 H 0.047246 0.304891 0.186563 0.055 Uiso 1 1 calc R U . . .
H23 H -0.038724 0.331795 0.224264 0.055 Uiso 1 1 calc R U . . .
C01N C 0.2028(3) 0.30356(7) -0.0223(2) 0.0357(6) Uani 1 1 d . . . . .
H24 H 0.253230 0.285379 -0.041168 0.054 Uiso 1 1 calc R U . . .
H25 H 0.111989 0.299862 -0.051841 0.054 Uiso 1 1 calc R U . . .
H26 H 0.216993 0.303094 0.044882 0.054 Uiso 1 1 calc R U . . .
C01O C -0.0203(2) 0.35696(8) 0.06477(19) 0.0309(5) Uani 1 1 d . . . . .
H27 H -0.100739 0.364878 0.075975 0.046 Uiso 1 1 calc R U . . .
H28 H -0.032417 0.334088 0.036724 0.046 Uiso 1 1 calc R U . . .
H29 H 0.006454 0.372973 0.022983 0.046 Uiso 1 1 calc R U . . .
C01P C 0.3865(3) 0.42333(8) 0.6893(2) 0.0356(6) Uani 1 1 d . . . . .
H30 H 0.461319 0.425760 0.742061 0.053 Uiso 1 1 calc R U . . .
H31 H 0.315073 0.413925 0.710317 0.053 Uiso 1 1 calc R U . . .
H32 H 0.362721 0.445856 0.660990 0.053 Uiso 1 1 calc R U . . .
C01Q C 0.3036(3) 0.39648(10) 0.5346(2) 0.0424(7) Uani 1 1 d . . . . .
H33 H 0.288368 0.418819 0.503719 0.064 Uiso 1 1 calc R U . . .
H34 H 0.228099 0.389728 0.554873 0.064 Uiso 1 1 calc R U . . .
H35 H 0.320334 0.379272 0.491552 0.064 Uiso 1 1 calc R U . . .
C01R C 0.5664(3) 0.44824(7) -0.03741(19) 0.0326(6) Uani 1 1 d . . . . .
H36 H 0.640743 0.438027 -0.052947 0.049 Uiso 1 1 calc R U . . .
H37 H 0.574701 0.473287 -0.035876 0.049 Uiso 1 1 calc R U . . .
H38 H 0.488533 0.441689 -0.084058 0.049 Uiso 1 1 calc R U . . .
C01S C 0.2072(3) 0.30244(8) 0.5234(2) 0.0373(6) Uani 1 1 d . . . . .
H39 H 0.170815 0.280643 0.496189 0.056 Uiso 1 1 calc R U . . .
H40 H 0.220107 0.317663 0.474612 0.056 Uiso 1 1 calc R U . . .
H41 H 0.148561 0.313306 0.554777 0.056 Uiso 1 1 calc R U . . .
C01T C 0.9042(3) 0.26612(9) 0.5692(3) 0.0426(7) Uani 1 1 d . . . . .
H42 H 0.896108 0.242744 0.544300 0.064 Uiso 1 1 calc R U . . .
H43 H 0.989655 0.269243 0.610599 0.064 Uiso 1 1 calc R U . . .
H44 H 0.891142 0.282648 0.518397 0.064 Uiso 1 1 calc R U . . .
C01U C 0.5677(4) 0.34538(9) 0.8302(2) 0.0489(9) Uani 1 1 d . . . . .
H45 H 0.493996 0.358840 0.796395 0.073 Uiso 1 1 calc R U . . .
H46 H 0.595722 0.353687 0.893927 0.073 Uiso 1 1 calc R U . . .
H47 H 0.543448 0.321151 0.830237 0.073 Uiso 1 1 calc R U . . .
C01V C 0.2329(3) 0.33880(9) -0.15575(19) 0.0381(6) Uani 1 1 d . . . . .
H48 H 0.254965 0.361676 -0.173967 0.057 Uiso 1 1 calc R U . . .
H49 H 0.145155 0.333169 -0.189615 0.057 Uiso 1 1 calc R U . . .
H50 H 0.291629 0.321824 -0.170110 0.057 Uiso 1 1 calc R U . . .
C01W C 0.9181(3) 0.37811(10) 0.4831(2) 0.0426(7) Uani 1 1 d . . . . .
H51 H 0.851339 0.378460 0.424828 0.064 Uiso 1 1 calc R U . . .
H52 H 0.977952 0.359368 0.481909 0.064 Uiso 1 1 calc R U . . .
H53 H 0.964126 0.400010 0.491239 0.064 Uiso 1 1 calc R U . . .
C01X C 0.7906(4) 0.32742(9) 0.8349(3) 0.0605(12) Uani 1 1 d . . . . .
H54 H 0.764586 0.303273 0.832178 0.091 Uiso 1 1 calc R U . . .
H55 H 0.817103 0.334860 0.899490 0.091 Uiso 1 1 calc R U . . .
H56 H 0.862054 0.330064 0.806737 0.091 Uiso 1 1 calc R U . . .
C01Y C 0.9378(4) 0.50802(10) 0.4849(3) 0.0575(9) Uani 1 1 d . . . . .
H01A H 0.949632 0.533231 0.486680 0.069 Uiso 1 1 calc R U . . .
H01B H 0.887837 0.502149 0.529411 0.069 Uiso 1 1 calc R U . . .
C01Z C 0.8612(4) 0.49807(11) 0.3897(4) 0.0612(10) Uani 1 1 d D . . . .
C3 C 0.8962(10) 0.5153(2) 0.3223(6) 0.141(3) Uani 1 1 d . . . . .
H3A H 0.840238 0.508790 0.262311 0.212 Uiso 1 1 calc R U . . .
H3B H 0.984826 0.509563 0.323954 0.212 Uiso 1 1 calc R U . . .
H3C H 0.889121 0.540012 0.331778 0.212 Uiso 1 1 calc R U . . .
C1 C 0.9525(4) 0.36923(13) 0.6497(3) 0.0659(10) Uani 1 1 d . U . . .
H57 H 0.997430 0.391082 0.665914 0.099 Uiso 1 1 calc R U . . .
H58 H 1.013861 0.351326 0.644833 0.099 Uiso 1 1 calc R U . . .
H59 H 0.910078 0.362929 0.697666 0.099 Uiso 1 1 calc R U . . .
H60 H 0.652(3) 0.3913(8) 0.363(2) 0.022(7) Uiso 1 1 d . . . . .
H61 H 0.290(3) 0.3556(7) 0.330(2) 0.018(7) Uiso 1 1 d . . . . .
H62 H 0.708(3) 0.3365(8) 0.296(2) 0.026(7) Uiso 1 1 d . . . . .
H63 H 0.347(3) 0.3012(8) 0.273(2) 0.021(7) Uiso 1 1 d . . . . .
H64 H 0.443(3) 0.3980(8) 0.380(2) 0.027(8) Uiso 1 1 d . . . . .
H65 H 0.551(3) 0.2929(9) 0.249(2) 0.035(9) Uiso 1 1 d . . . . .
H01C H 0.7691(10) 0.5023(14) 0.377(4) 0.091(17) Uiso 1 1 d D . . . .
H01D H 0.855(5) 0.4688(14) 0.387(4) 0.087(16) Uiso 1 1 d . . . . .

loop_
_atom_site_aniso_label
_atom_site_aniso_U_11
_atom_site_aniso_U_22
_atom_site_aniso_U_33
_atom_site_aniso_U_23
_atom_site_aniso_U_13
_atom_site_aniso_U_12
Y001 0.01839(10) 0.01612(10) 0.01301(10) 0.00152(6) 0.00109(7) -0.00020(6)
Y002 0.01701(10) 0.01700(10) 0.01237(10) 0.00103(6) 0.00224(7) 0.00189(6)
N003 0.0158(8) 0.0157(8) 0.0165(9) 0.0012(7) 0.0034(7) 0.0007(6)
N004 0.0205(9) 0.0177(9) 0.0153(8) 0.0020(7) 0.0034(7) 0.0034(7)
N005 0.0163(8) 0.0183(9) 0.0153(8) 0.0008(7) 0.0017(7) 0.0008(7)
N006 0.0198(9) 0.0206(9) 0.0161(9) 0.0023(7) 0.0015(7) 0.0011(7)
C007 0.0214(10) 0.0213(10) 0.0113(9) 0.0000(8) 0.0055(8) 0.0038(8)
C008 0.0207(10) 0.0269(11) 0.0144(10) -0.0004(8) 0.0070(8) 0.0008(9)
C009 0.0147(9) 0.0224(10) 0.0158(10) 0.0008(8) 0.0008(8) 0.0026(8)
C00A 0.0179(10) 0.0147(9) 0.0152(10) -0.0016(8) 0.0019(8) -0.0021(8)
C00B 0.0202(10) 0.0210(11) 0.0162(10) -0.0035(8) 0.0008(8) 0.0006(8)
C00C 0.0187(10) 0.0192(10) 0.0124(9) -0.0024(8) -0.0004(8) -0.0006(8)
C00D 0.0181(10) 0.0212(11) 0.0162(10) 0.0005(8) 0.0019(8) 0.0004(8)
C00E 0.0154(9) 0.0212(10) 0.0152(10) 0.0026(8) 0.0021(8) 0.0042(8)
C00F 0.0189(10) 0.0355(13) 0.0171(10) -0.0009(9) 0.0053(9) 0.0044(9)
C00G 0.0190(10) 0.0199(10) 0.0189(10) 0.0016(8) 0.0015(8) -0.0016(8)
C00H 0.0307(12) 0.0172(10) 0.0200(11) -0.0018(8) 0.0070(9) -0.0009(9)
C00I 0.0338(13) 0.0153(10) 0.0281(12) 0.0016(9) 0.0110(10) 0.0033(9)
C00J 0.0227(11) 0.0182(10) 0.0172(10) 0.0009(8) 0.0015(8) -0.0016(9)
C00K 0.0225(11) 0.0167(10) 0.0161(10) 0.0006(8) 0.0033(8) 0.0016(8)
C00L 0.0187(10) 0.0248(11) 0.0203(11) 0.0018(9) 0.0039(8) 0.0028(9)
C00M 0.0199(10) 0.0228(11) 0.0172(10) 0.0003(8) 0.0019(8) -0.0001(8)
C00N 0.0234(11) 0.0287(12) 0.0208(11) -0.0008(9) -0.0014(9) 0.0035(9)
C00O 0.0166(10) 0.0253(11) 0.0199(10) 0.0031(9) 0.0027(8) 0.0008(8)
C00P 0.0417(14) 0.0152(10) 0.0174(10) 0.0016(8) 0.0037(10) -0.0040(9)
C00Q 0.0251(11) 0.0231(11) 0.0260(12) 0.0015(9) 0.0053(9) -0.0060(9)
C00R 0.0235(11) 0.0214(11) 0.0145(10) -0.0010(8) 0.0044(8) 0.0038(9)
C00S 0.0419(15) 0.0207(12) 0.0260(12) -0.0019(9) 0.0043(11) 0.0031(10)
C00T 0.0223(10) 0.0202(11) 0.0181(10) 0.0014(8) 0.0042(8) 0.0041(8)
C00U 0.0271(12) 0.0202(11) 0.0271(12) -0.0023(9) 0.0028(10) 0.0043(9)
C00V 0.0220(11) 0.0160(10) 0.0232(11) 0.0045(8) 0.0034(9) 0.0007(8)
C00W 0.0261(11) 0.0190(11) 0.0177(10) 0.0006(8) 0.0037(9) 0.0029(9)
C00X 0.0301(12) 0.0214(11) 0.0179(11) -0.0017(8) 0.0057(9) 0.0074(9)
C00Y 0.0189(10) 0.0161(10) 0.0172(10) 0.0058(8) 0.0006(8) 0.0001(8)
C00Z 0.0260(11) 0.0260(12) 0.0223(11) -0.0005(9) 0.0101(9) -0.0057(9)
C010 0.0247(11) 0.0183(10) 0.0213(11) 0.0053(8) -0.0040(9) -0.0056(9)
C011 0.0245(11) 0.0315(13) 0.0177(11) 0.0014(9) 0.0051(9) 0.0126(10)
C012 0.0341(13) 0.0180(11) 0.0313(13) 0.0021(9) 0.0054(10) -0.0025(10)
C013 0.0206(10) 0.0185(10) 0.0183(10) 0.0013(8) 0.0014(8) 0.0029(8)
C014 0.0205(11) 0.0206(11) 0.0328(13) 0.0034(9) 0.0073(10) -0.0007(9)
C015 0.0321(13) 0.0287(12) 0.0260(12) 0.0005(10) 0.0113(10) -0.0017(10)
C016 0.0209(11) 0.0250(11) 0.0278(12) -0.0011(9) 0.0055(9) 0.0029(9)
C017 0.0198(10) 0.0159(10) 0.0205(11) 0.0055(8) 0.0018(8) -0.0009(8)
C018 0.0178(10) 0.0255(12) 0.0267(12) 0.0019(9) 0.0033(9) -0.0045(9)
C019 0.0356(13) 0.0273(12) 0.0248(12) -0.0020(10) 0.0115(10) 0.0042(10)
C01A 0.0234(11) 0.0262(12) 0.0228(11) 0.0021(9) 0.0024(9) 0.0090(9)
C01B 0.0260(12) 0.0318(13) 0.0168(11) -0.0053(9) 0.0006(9) -0.0027(10)
C01C 0.0184(11) 0.0219(11) 0.0354(13) 0.0043(10) 0.0028(10) 0.0036(9)
C01D 0.0244(11) 0.0199(11) 0.0224(11) -0.0041(9) 0.0000(9) 0.0021(9)
C01E 0.0309(12) 0.0196(11) 0.0258(12) 0.0043(9) 0.0051(10) 0.0042(9)
C01F 0.0222(12) 0.0270(13) 0.0421(15) 0.0079(11) -0.0026(11) 0.0045(10)
C01G 0.0358(14) 0.0421(15) 0.0289(13) 0.0011(11) 0.0198(11) 0.0085(12)
C01H 0.0306(13) 0.0245(12) 0.0401(15) 0.0046(11) 0.0027(11) -0.0039(10)
C01I 0.0289(12) 0.0277(12) 0.0459(14) 0.0073(11) 0.0216(10) 0.0043(10)
C01J 0.0362(14) 0.0392(15) 0.0334(14) -0.0029(12) 0.0053(12) -0.0153(12)
C01K 0.0223(11) 0.0373(14) 0.0290(13) 0.0057(11) 0.0106(10) 0.0014(10)
C01L 0.0385(14) 0.0271(12) 0.0160(11) -0.0002(9) -0.0010(10) -0.0011(10)
C01M 0.0352(14) 0.0357(15) 0.0353(15) 0.0053(12) 0.0034(12) -0.0164(11)
C01N 0.0344(14) 0.0195(12) 0.0496(17) -0.0051(11) 0.0046(12) -0.0008(10)
C01O 0.0231(12) 0.0373(14) 0.0287(13) -0.0012(11) -0.0001(10) -0.0039(10)
C01P 0.0321(14) 0.0407(15) 0.0355(15) -0.0086(12) 0.0117(11) 0.0043(12)
C01Q 0.0206(12) 0.074(2) 0.0327(15) -0.0106(14) 0.0078(11) -0.0087(13)
C01R 0.0421(15) 0.0308(13) 0.0277(13) 0.0030(11) 0.0138(11) -0.0070(11)
C01S 0.0207(12) 0.0414(16) 0.0491(17) 0.0137(13) 0.0075(12) 0.0026(11)
C01T 0.0256(13) 0.0446(17) 0.060(2) 0.0069(15) 0.0148(13) 0.0051(12)
C01U 0.078(2) 0.0478(19) 0.0275(14) -0.0089(13) 0.0257(15) -0.0224(17)
C01V 0.0352(14) 0.0523(18) 0.0218(13) -0.0095(12) -0.0015(11) 0.0012(13)
C01W 0.0248(13) 0.075(2) 0.0277(14) 0.0035(14) 0.0060(11) 0.0152(14)
C01X 0.074(3) 0.0427(19) 0.0383(18) -0.0082(14) -0.0321(18) 0.0152(17)
C01Y 0.065(2) 0.0390(18) 0.069(3) -0.0079(17) 0.018(2) -0.0085(16)
C01Z 0.060(2) 0.043(2) 0.086(3) 0.007(2) 0.029(2) 0.0034(17)
C3 0.181(9) 0.124(7) 0.132(7) 0.007(5) 0.064(7) 0.041(6)
C1 0.0606(16) 0.0833(19) 0.0519(14) 0.0015(14) 0.0111(12) 0.0240(15)

_geom_special_details            
;
 All esds (except the esd in the dihedral angle between two l.s. planes)
 are estimated using the full covariance matrix.  The cell esds are taken
 into account individually in the estimation of esds in distances, angles
 and torsion angles; correlations between esds in cell parameters are only
 used when they are defined by crystal symmetry.  An approximate (isotropic)
 treatment of cell esds is used for estimating esds involving l.s. planes.
;

loop_
_geom_bond_atom_site_label_1
_geom_bond_atom_site_label_2
_geom_bond_distance
_geom_bond_site_symmetry_2
_geom_bond_publ_flag
Y001 C00D 2.403(2) . ?
Y001 N005 2.4300(18) . ?
Y001 C00L 2.451(2) . ?
Y001 C00K 2.465(2) . ?
Y001 C00W 2.528(2) . ?
Y001 C00G 2.569(2) . ?
Y001 C00J 2.589(2) . ?
Y001 C010 2.739(2) . ?
Y001 C017 2.761(2) . ?
Y001 C00P 2.764(2) . ?
Y001 C00Y 2.775(2) . ?
Y001 C00I 2.853(2) . ?
Y002 C00J 2.425(2) . ?
Y002 C00G 2.430(2) . ?
Y002 N003 2.4421(18) . ?
Y002 C00K 2.463(2) . ?
Y002 C00W 2.513(2) . ?
Y002 C00D 2.550(2) . ?
Y002 C00L 2.604(2) . ?
Y002 C007 2.745(2) . ?
Y002 C00F 2.753(2) . ?
Y002 C008 2.754(2) . ?
Y002 C011 2.770(2) . ?
Y002 C00R 2.811(2) . ?
N003 C00A 1.364(3) . ?
N003 C00E 1.427(3) . ?
N004 C00A 1.311(3) . ?
N004 C007 1.388(3) . ?
N005 C009 1.356(3) . ?
N005 C00C 1.427(3) . ?
N006 C009 1.316(3) . ?
N006 C00Y 1.390(3) . ?
C007 C008 1.421(3) . ?
C007 C00R 1.426(3) . ?
C008 C00F 1.406(3) . ?
C008 C00Z 1.520(3) . ?
C009 C01L 1.560(3) . ?
C00A C013 1.561(3) . ?
C00B C00U 1.393(3) . ?
C00B C00C 1.421(3) . ?
C00B C016 1.525(3) . ?
C00C C00M 1.415(3) . ?
C00D C00K 1.460(3) . ?
C00D C00J 1.468(3) . ?
C00D H61 0.90(3) . ?
C00E C00T 1.416(3) . ?
C00E C00O 1.420(3) . ?
C00F C011 1.390(4) . ?
C00F H 0.9500 . ?
C00G C00K 1.460(3) . ?
C00G C00L 1.467(3) . ?
C00G H60 0.96(3) . ?
C00H C00T 1.524(3) . ?
C00H C01H 1.530(4) . ?
C00H C00S 1.537(3) . ?
C00H HA 1.0000 . ?
C00I C00V 1.394(4) . ?
C00I C00P 1.403(4) . ?
C00I HB 0.9500 . ?
C00J C00W 1.457(3) . ?
C00J H63 0.90(3) . ?
C00K H64 0.94(3) . ?
C00L C00W 1.450(3) . ?
C00L H62 0.96(3) . ?
C00M C00Q 1.396(3) . ?
C00M C01I 1.527(3) . ?
C00N C013 1.547(3) . ?
C00N HC 0.9800 . ?
C00N HD 0.9800 . ?
C00N HE 0.9800 . ?
C00O C01K 1.397(3) . ?
C00O C018 1.524(3) . ?
C00P C010 1.397(4) . ?
C00P HF 0.9500 . ?
C00Q C012 1.385(4) . ?
C00Q HG 0.9500 . ?
C00R C00X 1.400(3) . ?
C00R C01D 1.517(3) . ?
C00S HH 0.9800 . ?
C00S HI 0.9800 . ?
C00S HJ 0.9800 . ?
C00T C019 1.397(3) . ?
C00U C012 1.388(4) . ?
C00U HK 0.9500 . ?
C00V C00Y 1.428(3) . ?
C00V C01C 1.517(3) . ?
C00W H65 0.99(3) . ?
C00X C011 1.407(4) . ?
C00X HL 0.9500 . ?
C00Y C017 1.424(3) . ?
C00Z C01J 1.533(4) . ?
C00Z C01R 1.538(3) . ?
C00Z HM 1.0000 . ?
C010 C017 1.405(3) . ?
C010 HN 0.9500 . ?
C011 HO 0.9500 . ?
C012 HP 0.9500 . ?
C013 C01A 1.536(3) . ?
C013 C01E 1.540(3) . ?
C014 C017 1.519(3) . ?
C014 C015 1.534(3) . ?
C014 C01S 1.535(4) . ?
C014 HQ 1.0000 . ?
C015 HR 0.9800 . ?
C015 HS 0.9800 . ?
C015 HT 0.9800 . ?
C016 C01Q 1.523(4) . ?
C016 C01P 1.536(4) . ?
C016 HU 1.0000 . ?
C018 C01O 1.530(3) . ?
C018 C01M 1.532(3) . ?
C018 HV 1.0000 . ?
C019 C01G 1.383(4) . ?
C019 HW 0.9500 . ?
C01A HX 0.9800 . ?
C01A HY 0.9800 . ?
C01A HZ 0.9800 . ?
C01B C01L 1.536(4) . ?
C01B H1 0.9800 . ?
C01B H2 0.9800 . ?
C01B H3 0.9800 . ?
C01C C01T 1.527(4) . ?
C01C C01F 1.537(4) . ?
C01C H4 1.0000 . ?
C01D C01N 1.528(4) . ?
C01D C01V 1.535(4) . ?
C01D H5 1.0000 . ?
C01E H6 0.9800 . ?
C01E H7 0.9800 . ?
C01E H8 0.9800 . ?
C01F H9 0.9800 . ?
C01F H10 0.9800 . ?
C01F H11 0.9800 . ?
C01G C01K 1.383(4) . ?
C01G H12 0.9500 . ?
C01H H13 0.9800 . ?
C01H H14 0.9800 . ?
C01H H15 0.9800 . ?
C01I C1 1.448(5) . ?
C01I C01W 1.510(4) . ?
C01I H16 1.0000 . ?
C01J H17 0.9800 . ?
C01J H18 0.9800 . ?
C01J H19 0.9800 . ?
C01K H20 0.9500 . ?
C01L C01X 1.523(4) . ?
C01L C01U 1.555(4) . ?
C01M H21 0.9800 . ?
C01M H22 0.9800 . ?
C01M H23 0.9800 . ?
C01N H24 0.9800 . ?
C01N H25 0.9800 . ?
C01N H26 0.9800 . ?
C01O H27 0.9800 . ?
C01O H28 0.9800 . ?
C01O H29 0.9800 . ?
C01P H30 0.9800 . ?
C01P H31 0.9800 . ?
C01P H32 0.9800 . ?
C01Q H33 0.9800 . ?
C01Q H34 0.9800 . ?
C01Q H35 0.9800 . ?
C01R H36 0.9800 . ?
C01R H37 0.9800 . ?
C01R H38 0.9800 . ?
C01S H39 0.9800 . ?
C01S H40 0.9800 . ?
C01S H41 0.9800 . ?
C01T H42 0.9800 . ?
C01T H43 0.9800 . ?
C01T H44 0.9800 . ?
C01U H45 0.9800 . ?
C01U H46 0.9800 . ?
C01U H47 0.9800 . ?
C01V H48 0.9800 . ?
C01V H49 0.9800 . ?
C01V H50 0.9800 . ?
C01W H51 0.9800 . ?
C01W H52 0.9800 . ?
C01W H53 0.9800 . ?
C01X H54 0.9800 . ?
C01X H55 0.9800 . ?
C01X H56 0.9800 . ?
C01Y C01Y 1.448(8) 3_766 ?
C01Y C01Z 1.505(7) . ?
C01Y H01A 0.9900 . ?
C01Y H01B 0.9900 . ?
C01Z C3 1.347(9) . ?
C01Z H01C 0.980(2) . ?
C01Z H01D 1.14(5) . ?
C3 H3A 0.9800 . ?
C3 H3B 0.9800 . ?
C3 H3C 0.9800 . ?
C1 H57 0.9800 . ?
C1 H58 0.9800 . ?
C1 H59 0.9800 . ?

loop_
_geom_angle_atom_site_label_1
_geom_angle_atom_site_label_2
_geom_angle_atom_site_label_3
_geom_angle
_geom_angle_site_symmetry_1
_geom_angle_site_symmetry_3
_geom_angle_publ_flag
C00D Y001 N005 122.63(7) . . ?
C00D Y001 C00L 73.87(8) . . ?
N005 Y001 C00L 127.67(7) . . ?
C00D Y001 C00K 34.88(7) . . ?
N005 Y001 C00K 102.32(7) . . ?
C00L Y001 C00K 61.58(8) . . ?
C00D Y001 C00W 61.21(8) . . ?
N005 Y001 C00W 161.48(7) . . ?
C00L Y001 C00W 33.82(8) . . ?
C00K Y001 C00W 70.64(8) . . ?
C00D Y001 C00G 61.35(7) . . ?
N005 Y001 C00G 105.40(7) . . ?
C00L Y001 C00G 33.87(8) . . ?
C00K Y001 C00G 33.64(7) . . ?
C00W Y001 C00G 59.02(8) . . ?
C00D Y001 C00J 33.93(7) . . ?
N005 Y001 C00J 156.29(7) . . ?
C00L Y001 C00J 60.32(8) . . ?
C00K Y001 C00J 59.73(7) . . ?
C00W Y001 C00J 33.06(7) . . ?
C00G Y001 C00J 69.01(7) . . ?
C00D Y001 C010 90.28(7) . . ?
N005 Y001 C010 106.80(7) . . ?
C00L Y001 C010 123.51(8) . . ?
C00K Y001 C010 124.76(7) . . ?
C00W Y001 C010 90.88(8) . . ?
C00G Y001 C010 145.35(7) . . ?
C00J Y001 C010 76.36(7) . . ?
C00D Y001 C017 104.21(7) . . ?
N005 Y001 C017 77.32(6) . . ?
C00L Y001 C017 152.32(8) . . ?
C00K Y001 C017 131.16(7) . . ?
C00W Y001 C017 120.47(7) . . ?
C00G Y001 C017 164.66(7) . . ?
C00J Y001 C017 102.27(7) . . ?
C010 Y001 C017 29.59(7) . . ?
C00D Y001 C00P 101.53(8) . . ?
N005 Y001 C00P 120.12(7) . . ?
C00L Y001 C00P 100.38(8) . . ?
C00K Y001 C00P 133.87(7) . . ?
C00W Y001 C00P 73.31(7) . . ?
C00G Y001 C00P 132.01(7) . . ?
C00J Y001 C00P 74.34(7) . . ?
C010 Y001 C00P 29.41(8) . . ?
C017 Y001 C00P 52.37(7) . . ?
C00D Y001 C00Y 133.43(7) . . ?
N005 Y001 C00Y 59.45(6) . . ?
C00L Y001 C00Y 147.02(7) . . ?
C00K Y001 C00Y 151.11(7) . . ?
C00W Y001 C00Y 133.47(7) . . ?
C00G Y001 C00Y 162.16(7) . . ?
C00J Y001 C00Y 128.72(7) . . ?
C010 Y001 C00Y 52.37(7) . . ?
C017 Y001 C00Y 29.81(6) . . ?
C00P Y001 C00Y 60.90(7) . . ?
C00D Y001 C00I 129.19(8) . . ?
N005 Y001 C00I 101.92(7) . . ?
C00L Y001 C00I 98.80(8) . . ?
C00K Y001 C00I 155.18(7) . . ?
C00W Y001 C00I 84.63(7) . . ?
C00G Y001 C00I 131.93(7) . . ?
C00J Y001 C00I 98.15(7) . . ?
C010 Y001 C00I 51.36(7) . . ?
C017 Y001 C00I 60.33(7) . . ?
C00P Y001 C00I 28.88(8) . . ?
C00Y Y001 C00I 51.16(7) . . ?
C00J Y002 C00G 74.00(8) . . ?
C00J Y002 N003 118.85(7) . . ?
C00G Y002 N003 128.47(7) . . ?
C00J Y002 C00K 62.04(8) . . ?
C00G Y002 C00K 34.71(7) . . ?
N003 Y002 C00K 103.23(7) . . ?
C00J Y002 C00W 34.26(8) . . ?
C00G Y002 C00W 61.02(8) . . ?
N003 Y002 C00W 152.62(7) . . ?
C00K Y002 C00W 70.92(8) . . ?
C00J Y002 C00D 34.20(7) . . ?
C00G Y002 C00D 61.29(7) . . ?
N003 Y002 C00D 100.27(7) . . ?
C00K Y002 C00D 33.82(7) . . ?
C00W Y002 C00D 59.52(7) . . ?
C00J Y002 C00L 60.43(8) . . ?
C00G Y002 C00L 33.65(7) . . ?
N003 Y002 C00L 161.78(7) . . ?
C00K Y002 C00L 59.48(7) . . ?
C00W Y002 C00L 32.87(7) . . ?
C00D Y002 C00L 68.95(7) . . ?
C00J Y002 C007 140.98(7) . . ?
C00G Y002 C007 140.59(7) . . ?
N003 Y002 C007 60.17(6) . . ?
C00K Y002 C007 155.08(7) . . ?
C00W Y002 C007 132.61(7) . . ?
C00D Y002 C007 156.30(7) . . ?
C00L Y002 C007 133.43(7) . . ?
C00J Y002 C00F 128.72(8) . . ?
C00G Y002 C00F 93.88(7) . . ?
N003 Y002 C00F 107.72(7) . . ?
C00K Y002 C00F 127.54(7) . . ?
C00W Y002 C00F 96.03(8) . . ?
C00D Y002 C00F 150.78(7) . . ?
C00L Y002 C00F 81.84(7) . . ?
C007 Y002 C00F 52.39(7) . . ?
C00J Y002 C008 155.14(8) . . ?
C00G Y002 C008 110.75(7) . . ?
N003 Y002 C008 78.27(6) . . ?
C00K Y002 C008 135.32(7) . . ?
C00W Y002 C008 125.28(7) . . ?
C00D Y002 C008 168.75(7) . . ?
C00L Y002 C008 109.32(7) . . ?
C007 Y002 C008 29.94(7) . . ?
C00F Y002 C008 29.59(7) . . ?
C00J Y002 C011 103.07(8) . . ?
C00G Y002 C011 100.74(7) . . ?
N003 Y002 C011 120.91(7) . . ?
C00K Y002 C011 133.79(7) . . ?
C00W Y002 C011 75.09(7) . . ?
C00D Y002 C011 134.49(7) . . ?
C00L Y002 C011 74.95(7) . . ?
C007 Y002 C011 60.99(7) . . ?
C00F Y002 C011 29.16(8) . . ?
C008 Y002 C011 52.31(7) . . ?
C00J Y002 C00R 111.63(7) . . ?
C00G Y002 C00R 152.33(7) . . ?
N003 Y002 C00R 74.04(6) . . ?
C00K Y002 C00R 171.25(7) . . ?
C00W Y002 C00R 107.55(7) . . ?
C00D Y002 C00R 137.79(7) . . ?
C00L Y002 C00R 123.93(7) . . ?
C007 Y002 C00R 29.72(7) . . ?
C00F Y002 C00R 60.91(7) . . ?
C008 Y002 C00R 52.84(7) . . ?
C011 Y002 C00R 51.75(7) . . ?
C00A N003 C00E 124.36(18) . . ?
C00A N003 Y002 126.61(14) . . ?
C00E N003 Y002 108.78(13) . . ?
C00A N004 C007 115.89(18) . . ?
C009 N005 C00C 125.94(19) . . ?
C009 N005 Y001 128.39(15) . . ?
C00C N005 Y001 105.33(12) . . ?
C009 N006 C00Y 115.41(19) . . ?
N004 C007 C008 120.3(2) . . ?
N004 C007 C00R 118.8(2) . . ?
C008 C007 C00R 120.9(2) . . ?
N004 C007 Y002 116.43(14) . . ?
C008 C007 Y002 75.38(12) . . ?
C00R C007 Y002 77.70(12) . . ?
C00F C008 C007 118.3(2) . . ?
C00F C008 C00Z 122.5(2) . . ?
C007 C008 C00Z 119.1(2) . . ?
C00F C008 Y002 75.18(13) . . ?
C007 C008 Y002 74.68(12) . . ?
C00Z C008 Y002 119.13(14) . . ?
N006 C009 N005 120.3(2) . . ?
N006 C009 C01L 111.5(2) . . ?
N005 C009 C01L 128.2(2) . . ?
N004 C00A N003 120.56(19) . . ?
N004 C00A C013 110.84(18) . . ?
N003 C00A C013 128.59(19) . . ?
C00U C00B C00C 118.9(2) . . ?
C00U C00B C016 119.0(2) . . ?
C00C C00B C016 122.1(2) . . ?
C00M C00C C00B 119.8(2) . . ?
C00M C00C N005 119.0(2) . . ?
C00B C00C N005 120.7(2) . . ?
C00K C00D C00J 118.7(2) . . ?
C00K C00D Y001 74.88(12) . . ?
C00J C00D Y001 80.00(13) . . ?
C00K C00D Y002 69.84(12) . . ?
C00J C00D Y002 68.25(12) . . ?
Y001 C00D Y002 110.19(9) . . ?
C00K C00D H61 115.5(18) . . ?
C00J C00D H61 121.1(18) . . ?
Y001 C00D H61 136.3(18) . . ?
Y002 C00D H61 113.2(18) . . ?
C00T C00E C00O 119.7(2) . . ?
C00T C00E N003 120.5(2) . . ?
C00O C00E N003 119.3(2) . . ?
C011 C00F C008 121.1(2) . . ?
C011 C00F Y002 76.10(14) . . ?
C008 C00F Y002 75.23(13) . . ?
C011 C00F H 119.5 . . ?
C008 C00F H 119.5 . . ?
Y002 C00F H 120.2 . . ?
C00K C00G C00L 118.6(2) . . ?
C00K C00G Y002 73.87(12) . . ?
C00L C00G Y002 79.66(13) . . ?
C00K C00G Y001 69.28(12) . . ?
C00L C00G Y001 68.66(13) . . ?
Y002 C00G Y001 108.68(9) . . ?
C00K C00G H60 116.6(18) . . ?
C00L C00G H60 122.4(18) . . ?
Y002 C00G H60 131.7(18) . . ?
Y001 C00G H60 119.3(18) . . ?
C00T C00H C01H 111.4(2) . . ?
C00T C00H C00S 112.8(2) . . ?
C01H C00H C00S 109.5(2) . . ?
C00T C00H HA 107.6 . . ?
C01H C00H HA 107.6 . . ?
C00S C00H HA 107.6 . . ?
C00V C00I C00P 121.0(2) . . ?
C00V C00I Y001 76.38(13) . . ?
C00P C00I Y001 72.06(13) . . ?
C00V C00I HB 119.5 . . ?
C00P C00I HB 119.5 . . ?
Y001 C00I HB 123.5 . . ?
C00W C00J C00D 118.5(2) . . ?
C00W C00J Y002 76.18(13) . . ?
C00D C00J Y002 77.54(13) . . ?
C00W C00J Y001 71.17(13) . . ?
C00D C00J Y001 66.06(12) . . ?
Y002 C00J Y001 108.18(9) . . ?
C00W C00J H63 117.4(19) . . ?
C00D C00J H63 120.4(19) . . ?
Y002 C00J H63 135.5(19) . . ?
Y001 C00J H63 116.4(19) . . ?
C00G C00K C00D 120.9(2) . . ?
C00G C00K Y002 71.42(13) . . ?
C00D C00K Y002 76.34(13) . . ?
C00G C00K Y001 77.08(13) . . ?
C00D C00K Y001 70.24(12) . . ?
Y002 C00K Y001 111.05(9) . . ?
C00G C00K H64 119.2(19) . . ?
C00D C00K H64 119.8(19) . . ?
Y002 C00K H64 125.3(19) . . ?
Y001 C00K H64 123.6(19) . . ?
C00W C00L C00G 118.8(2) . . ?
C00W C00L Y001 76.00(13) . . ?
C00G C00L Y001 77.47(13) . . ?
C00W C00L Y002 70.14(12) . . ?
C00G C00L Y002 66.68(12) . . ?
Y001 C00L Y002 106.93(8) . . ?
C00W C00L H62 116.3(19) . . ?
C00G C00L H62 121.4(19) . . ?
Y001 C00L H62 135.2(19) . . ?
Y002 C00L H62 117.8(19) . . ?
C00Q C00M C00C 118.9(2) . . ?
C00Q C00M C01I 119.5(2) . . ?
C00C C00M C01I 121.7(2) . . ?
C013 C00N HC 109.5 . . ?
C013 C00N HD 109.5 . . ?
HC C00N HD 109.5 . . ?
C013 C00N HE 109.5 . . ?
HC C00N HE 109.5 . . ?
HD C00N HE 109.5 . . ?
C01K C00O C00E 119.0(2) . . ?
C01K C00O C018 119.8(2) . . ?
C00E C00O C018 121.2(2) . . ?
C010 C00P C00I 120.0(2) . . ?
C010 C00P Y001 74.28(13) . . ?
C00I C00P Y001 79.06(13) . . ?
C010 C00P HF 120.0 . . ?
C00I C00P HF 120.0 . . ?
Y001 C00P HF 117.4 . . ?
C012 C00Q C00M 121.5(2) . . ?
C012 C00Q HG 119.2 . . ?
C00M C00Q HG 119.2 . . ?
C00X C00R C007 118.8(2) . . ?
C00X C00R C01D 122.3(2) . . ?
C007 C00R C01D 119.0(2) . . ?
C00X C00R Y002 75.87(13) . . ?
C007 C00R Y002 72.58(12) . . ?
C01D C00R Y002 122.64(15) . . ?
C00H C00S HH 109.5 . . ?
C00H C00S HI 109.5 . . ?
HH C00S HI 109.5 . . ?
C00H C00S HJ 109.5 . . ?
HH C00S HJ 109.5 . . ?
HI C00S HJ 109.5 . . ?
C019 C00T C00E 118.9(2) . . ?
C019 C00T C00H 119.0(2) . . ?
C00E C00T C00H 122.1(2) . . ?
C012 C00U C00B 121.4(2) . . ?
C012 C00U HK 119.3 . . ?
C00B C00U HK 119.3 . . ?
C00I C00V C00Y 118.9(2) . . ?
C00I C00V C01C 122.7(2) . . ?
C00Y C00V C01C 118.4(2) . . ?
C00I C00V Y001 75.40(13) . . ?
C00Y C00V Y001 71.87(12) . . ?
C01C C00V Y001 123.62(15) . . ?
C00L C00W C00J 121.4(2) . . ?
C00L C00W Y002 76.98(13) . . ?
C00J C00W Y002 69.55(13) . . ?
C00L C00W Y001 70.17(13) . . ?
C00J C00W Y001 75.77(13) . . ?
Y002 C00W Y001 107.37(9) . . ?
C00L C00W H65 120(2) . . ?
C00J C00W H65 118(2) . . ?
Y002 C00W H65 123(2) . . ?
Y001 C00W H65 129(2) . . ?
C00R C00X C011 120.4(2) . . ?
C00R C00X Y002 75.32(13) . . ?
C011 C00X Y002 73.55(13) . . ?
C00R C00X HL 119.8 . . ?
C011 C00X HL 119.8 . . ?
Y002 C00X HL 122.7 . . ?
N006 C00Y C017 120.6(2) . . ?
N006 C00Y C00V 119.1(2) . . ?
C017 C00Y C00V 120.3(2) . . ?
N006 C00Y Y001 116.21(14) . . ?
C017 C00Y Y001 74.53(12) . . ?
C00V C00Y Y001 78.85(13) . . ?
C008 C00Z C01J 113.9(2) . . ?
C008 C00Z C01R 109.7(2) . . ?
C01J C00Z C01R 110.6(2) . . ?
C008 C00Z HM 107.5 . . ?
C01J C00Z HM 107.5 . . ?
C01R C00Z HM 107.5 . . ?
C00P C010 C017 121.0(2) . . ?
C00P C010 Y001 76.31(13) . . ?
C017 C010 Y001 76.08(13) . . ?
C00P C010 HN 119.5 . . ?
C017 C010 HN 119.5 . . ?
Y001 C010 HN 119.0 . . ?
C00F C011 C00X 120.5(2) . . ?
C00F C011 Y002 74.75(13) . . ?
C00X C011 Y002 77.30(13) . . ?
C00F C011 HO 119.8 . . ?
C00X C011 HO 119.8 . . ?
Y002 C011 HO 119.1 . . ?
C00Q C012 C00U 119.4(2) . . ?
C00Q C012 HP 120.3 . . ?
C00U C012 HP 120.3 . . ?
C01A C013 C01E 108.82(19) . . ?
C01A C013 C00N 107.39(19) . . ?
C01E C013 C00N 107.18(19) . . ?
C01A C013 C00A 117.63(19) . . ?
C01E C013 C00A 107.81(18) . . ?
C00N C013 C00A 107.57(18) . . ?
C017 C014 C015 109.2(2) . . ?
C017 C014 C01S 113.6(2) . . ?
C015 C014 C01S 110.1(2) . . ?
C017 C014 HQ 107.9 . . ?
C015 C014 HQ 107.9 . . ?
C01S C014 HQ 107.9 . . ?
C014 C015 HR 109.5 . . ?
C014 C015 HS 109.5 . . ?
HR C015 HS 109.5 . . ?
C014 C015 HT 109.5 . . ?
HR C015 HT 109.5 . . ?
HS C015 HT 109.5 . . ?
C01Q C016 C00B 111.5(2) . . ?
C01Q C016 C01P 109.1(2) . . ?
C00B C016 C01P 112.9(2) . . ?
C01Q C016 HU 107.7 . . ?
C00B C016 HU 107.7 . . ?
C01P C016 HU 107.7 . . ?
C010 C017 C00Y 118.7(2) . . ?
C010 C017 C014 122.3(2) . . ?
C00Y C017 C014 119.1(2) . . ?
C010 C017 Y001 74.33(13) . . ?
C00Y C017 Y001 75.65(12) . . ?
C014 C017 Y001 120.59(14) . . ?
C00O C018 C01O 112.7(2) . . ?
C00O C018 C01M 114.0(2) . . ?
C01O C018 C01M 108.7(2) . . ?
C00O C018 HV 107.0 . . ?
C01O C018 HV 107.0 . . ?
C01M C018 HV 107.0 . . ?
C01G C019 C00T 121.3(2) . . ?
C01G C019 HW 119.3 . . ?
C00T C019 HW 119.3 . . ?
C013 C01A HX 109.5 . . ?
C013 C01A HY 109.5 . . ?
HX C01A HY 109.5 . . ?
C013 C01A HZ 109.5 . . ?
HX C01A HZ 109.5 . . ?
HY C01A HZ 109.5 . . ?
C01L C01B H1 109.5 . . ?
C01L C01B H2 109.5 . . ?
H1 C01B H2 109.5 . . ?
C01L C01B H3 109.5 . . ?
H1 C01B H3 109.5 . . ?
H2 C01B H3 109.5 . . ?
C00V C01C C01T 114.1(2) . . ?
C00V C01C C01F 109.7(2) . . ?
C01T C01C C01F 110.4(2) . . ?
C00V C01C H4 107.4 . . ?
C01T C01C H4 107.4 . . ?
C01F C01C H4 107.4 . . ?
C00R C01D C01N 114.5(2) . . ?
C00R C01D C01V 109.7(2) . . ?
C01N C01D C01V 110.6(2) . . ?
C00R C01D H5 107.3 . . ?
C01N C01D H5 107.3 . . ?
C01V C01D H5 107.3 . . ?
C013 C01E H6 109.5 . . ?
C013 C01E H7 109.5 . . ?
H6 C01E H7 109.5 . . ?
C013 C01E H8 109.5 . . ?
H6 C01E H8 109.5 . . ?
H7 C01E H8 109.5 . . ?
C01C C01F H9 109.5 . . ?
C01C C01F H10 109.5 . . ?
H9 C01F H10 109.5 . . ?
C01C C01F H11 109.5 . . ?
H9 C01F H11 109.5 . . ?
H10 C01F H11 109.5 . . ?
C01K C01G C019 119.9(2) . . ?
C01K C01G H12 120.1 . . ?
C019 C01G H12 120.1 . . ?
C00H C01H H13 109.5 . . ?
C00H C01H H14 109.5 . . ?
H13 C01H H14 109.5 . . ?
C00H C01H H15 109.5 . . ?
H13 C01H H15 109.5 . . ?
H14 C01H H15 109.5 . . ?
C1 C01I C01W 112.2(3) . . ?
C1 C01I C00M 114.6(3) . . ?
C01W C01I C00M 114.9(2) . . ?
C1 C01I H16 104.6 . . ?
C01W C01I H16 104.6 . . ?
C00M C01I H16 104.6 . . ?
C00Z C01J H17 109.5 . . ?
C00Z C01J H18 109.5 . . ?
H17 C01J H18 109.5 . . ?
C00Z C01J H19 109.5 . . ?
H17 C01J H19 109.5 . . ?
H18 C01J H19 109.5 . . ?
C01G C01K C00O 121.1(2) . . ?
C01G C01K H20 119.5 . . ?
C00O C01K H20 119.5 . . ?
C01X C01L C01B 108.5(2) . . ?
C01X C01L C01U 108.5(3) . . ?
C01B C01L C01U 107.5(2) . . ?
C01X C01L C009 107.4(2) . . ?
C01B C01L C009 117.3(2) . . ?
C01U C01L C009 107.3(2) . . ?
C018 C01M H21 109.5 . . ?
C018 C01M H22 109.5 . . ?
H21 C01M H22 109.5 . . ?
C018 C01M H23 109.5 . . ?
H21 C01M H23 109.5 . . ?
H22 C01M H23 109.5 . . ?
C01D C01N H24 109.5 . . ?
C01D C01N H25 109.5 . . ?
H24 C01N H25 109.5 . . ?
C01D C01N H26 109.5 . . ?
H24 C01N H26 109.5 . . ?
H25 C01N H26 109.5 . . ?
C018 C01O H27 109.5 . . ?
C018 C01O H28 109.5 . . ?
H27 C01O H28 109.5 . . ?
C018 C01O H29 109.5 . . ?
H27 C01O H29 109.5 . . ?
H28 C01O H29 109.5 . . ?
C016 C01P H30 109.5 . . ?
C016 C01P H31 109.5 . . ?
H30 C01P H31 109.5 . . ?
C016 C01P H32 109.5 . . ?
H30 C01P H32 109.5 . . ?
H31 C01P H32 109.5 . . ?
C016 C01Q H33 109.5 . . ?
C016 C01Q H34 109.5 . . ?
H33 C01Q H34 109.5 . . ?
C016 C01Q H35 109.5 . . ?
H33 C01Q H35 109.5 . . ?
H34 C01Q H35 109.5 . . ?
C00Z C01R H36 109.5 . . ?
C00Z C01R H37 109.5 . . ?
H36 C01R H37 109.5 . . ?
C00Z C01R H38 109.5 . . ?
H36 C01R H38 109.5 . . ?
H37 C01R H38 109.5 . . ?
C014 C01S H39 109.5 . . ?
C014 C01S H40 109.5 . . ?
H39 C01S H40 109.5 . . ?
C014 C01S H41 109.5 . . ?
H39 C01S H41 109.5 . . ?
H40 C01S H41 109.5 . . ?
C01C C01T H42 109.5 . . ?
C01C C01T H43 109.5 . . ?
H42 C01T H43 109.5 . . ?
C01C C01T H44 109.5 . . ?
H42 C01T H44 109.5 . . ?
H43 C01T H44 109.5 . . ?
C01L C01U H45 109.5 . . ?
C01L C01U H46 109.5 . . ?
H45 C01U H46 109.5 . . ?
C01L C01U H47 109.5 . . ?
H45 C01U H47 109.5 . . ?
H46 C01U H47 109.5 . . ?
C01D C01V H48 109.5 . . ?
C01D C01V H49 109.5 . . ?
H48 C01V H49 109.5 . . ?
C01D C01V H50 109.5 . . ?
H48 C01V H50 109.5 . . ?
H49 C01V H50 109.5 . . ?
C01I C01W H51 109.5 . . ?
C01I C01W H52 109.5 . . ?
H51 C01W H52 109.5 . . ?
C01I C01W H53 109.5 . . ?
H51 C01W H53 109.5 . . ?
H52 C01W H53 109.5 . . ?
C01L C01X H54 109.5 . . ?
C01L C01X H55 109.5 . . ?
H54 C01X H55 109.5 . . ?
C01L C01X H56 109.5 . . ?
H54 C01X H56 109.5 . . ?
H55 C01X H56 109.5 . . ?
C01Y C01Y C01Z 115.2(4) 3_766 . ?
C01Y C01Y H01A 108.5 3_766 . ?
C01Z C01Y H01A 108.5 . . ?
C01Y C01Y H01B 108.5 3_766 . ?
C01Z C01Y H01B 108.5 . . ?
H01A C01Y H01B 107.5 . . ?
C3 C01Z C01Y 113.0(6) . . ?
C3 C01Z H01C 104(3) . . ?
C01Y C01Z H01C 115(3) . . ?
C3 C01Z H01D 120(3) . . ?
C01Y C01Z H01D 107(3) . . ?
H01C C01Z H01D 96(4) . . ?
C01Z C3 H3A 109.5 . . ?
C01Z C3 H3B 109.5 . . ?
H3A C3 H3B 109.5 . . ?
C01Z C3 H3C 109.5 . . ?
H3A C3 H3C 109.5 . . ?
H3B C3 H3C 109.5 . . ?
C01I C1 H57 109.5 . . ?
C01I C1 H58 109.5 . . ?
H57 C1 H58 109.5 . . ?
C01I C1 H59 109.5 . . ?
H57 C1 H59 109.5 . . ?
H58 C1 H59 109.5 . . ?

loop_
_geom_torsion_atom_site_label_1
_geom_torsion_atom_site_label_2
_geom_torsion_atom_site_label_3
_geom_torsion_atom_site_label_4
_geom_torsion
_geom_torsion_site_symmetry_1
_geom_torsion_site_symmetry_2
_geom_torsion_site_symmetry_3
_geom_torsion_site_symmetry_4
_geom_torsion_publ_flag
C00A N004 C007 C008 -94.2(2) . . . . ?
C00A N004 C007 C00R 83.8(2) . . . . ?
C00A N004 C007 Y002 -6.3(2) . . . . ?
N004 C007 C008 C00F 175.7(2) . . . . ?
C00R C007 C008 C00F -2.3(3) . . . . ?
Y002 C007 C008 C00F 63.33(18) . . . . ?
N004 C007 C008 C00Z -2.8(3) . . . . ?
C00R C007 C008 C00Z 179.2(2) . . . . ?
Y002 C007 C008 C00Z -115.16(19) . . . . ?
N004 C007 C008 Y002 112.36(19) . . . . ?
C00R C007 C008 Y002 -65.62(18) . . . . ?
C00Y N006 C009 N005 2.9(3) . . . . ?
C00Y N006 C009 C01L -175.30(19) . . . . ?
C00C N005 C009 N006 174.1(2) . . . . ?
Y001 N005 C009 N006 1.8(3) . . . . ?
C00C N005 C009 C01L -8.0(4) . . . . ?
Y001 N005 C009 C01L 179.64(18) . . . . ?
C007 N004 C00A N003 3.8(3) . . . . ?
C007 N004 C00A C013 -175.87(18) . . . . ?
C00E N003 C00A N004 175.0(2) . . . . ?
Y002 N003 C00A N004 1.3(3) . . . . ?
C00E N003 C00A C013 -5.5(3) . . . . ?
Y002 N003 C00A C013 -179.11(16) . . . . ?
C00U C00B C00C C00M 1.0(3) . . . . ?
C016 C00B C00C C00M -179.3(2) . . . . ?
C00U C00B C00C N005 -170.7(2) . . . . ?
C016 C00B C00C N005 9.0(3) . . . . ?
C009 N005 C00C C00M 108.7(3) . . . . ?
Y001 N005 C00C C00M -77.5(2) . . . . ?
C009 N005 C00C C00B -79.5(3) . . . . ?
Y001 N005 C00C C00B 94.3(2) . . . . ?
C00A N003 C00E C00T -80.3(3) . . . . ?
Y002 N003 C00E C00T 94.3(2) . . . . ?
C00A N003 C00E C00O 107.5(2) . . . . ?
Y002 N003 C00E C00O -77.9(2) . . . . ?
C007 C008 C00F C011 0.2(3) . . . . ?
C00Z C008 C00F C011 178.7(2) . . . . ?
Y002 C008 C00F C011 63.3(2) . . . . ?
C007 C008 C00F Y002 -63.06(18) . . . . ?
C00Z C008 C00F Y002 115.4(2) . . . . ?
C00K C00D C00J C00W 16.5(3) . . . . ?
Y001 C00D C00J C00W -50.03(19) . . . . ?
Y002 C00D C00J C00W 66.55(18) . . . . ?
C00K C00D C00J Y002 -50.09(18) . . . . ?
Y001 C00D C00J Y002 -116.59(7) . . . . ?
C00K C00D C00J Y001 66.50(17) . . . . ?
Y002 C00D C00J Y001 116.59(7) . . . . ?
C00L C00G C00K C00D -7.7(3) . . . . ?
Y002 C00G C00K C00D 60.55(19) . . . . ?
Y001 C00G C00K C00D -57.21(18) . . . . ?
C00L C00G C00K Y002 -68.26(19) . . . . ?
Y001 C00G C00K Y002 -117.76(7) . . . . ?
C00L C00G C00K Y001 49.50(19) . . . . ?
Y002 C00G C00K Y001 117.76(7) . . . . ?
C00J C00D C00K C00G -8.8(3) . . . . ?
Y001 C00D C00K C00G 60.54(19) . . . . ?
Y002 C00D C00K C00G -58.15(18) . . . . ?
C00J C00D C00K Y002 49.37(18) . . . . ?
Y001 C00D C00K Y002 118.69(7) . . . . ?
C00J C00D C00K Y001 -69.32(18) . . . . ?
Y002 C00D C00K Y001 -118.69(7) . . . . ?
C00K C00G C00L C00W 16.3(3) . . . . ?
Y002 C00G C00L C00W -48.77(19) . . . . ?
Y001 C00G C00L C00W 66.11(19) . . . . ?
C00K C00G C00L Y001 -49.78(19) . . . . ?
Y002 C00G C00L Y001 -114.88(7) . . . . ?
C00K C00G C00L Y002 65.10(18) . . . . ?
Y001 C00G C00L Y002 114.88(7) . . . . ?
C00B C00C C00M C00Q -0.3(3) . . . . ?
N005 C00C C00M C00Q 171.5(2) . . . . ?
C00B C00C C00M C01I 179.6(2) . . . . ?
N005 C00C C00M C01I -8.6(3) . . . . ?
C00T C00E C00O C01K 4.4(3) . . . . ?
N003 C00E C00O C01K 176.6(2) . . . . ?
C00T C00E C00O C018 -175.2(2) . . . . ?
N003 C00E C00O C018 -3.1(3) . . . . ?
C00V C00I C00P C010 -3.4(3) . . . . ?
Y001 C00I C00P C010 -64.5(2) . . . . ?
C00V C00I C00P Y001 61.1(2) . . . . ?
C00C C00M C00Q C012 -0.7(4) . . . . ?
C01I C00M C00Q C012 179.4(2) . . . . ?
N004 C007 C00R C00X -175.9(2) . . . . ?
C008 C007 C00R C00X 2.1(3) . . . . ?
Y002 C007 C00R C00X -62.34(19) . . . . ?
N004 C007 C00R C01D 4.6(3) . . . . ?
C008 C007 C00R C01D -177.4(2) . . . . ?
Y002 C007 C00R C01D 118.19(19) . . . . ?
N004 C007 C00R Y002 -113.58(18) . . . . ?
C008 C007 C00R Y002 64.43(18) . . . . ?
C00O C00E C00T C019 -2.6(3) . . . . ?
N003 C00E C00T C019 -174.7(2) . . . . ?
C00O C00E C00T C00H 177.6(2) . . . . ?
N003 C00E C00T C00H 5.5(3) . . . . ?
C01H C00H C00T C019 78.9(3) . . . . ?
C00S C00H C00T C019 -44.8(3) . . . . ?
C01H C00H C00T C00E -101.3(3) . . . . ?
C00S C00H C00T C00E 135.0(2) . . . . ?
C00C C00B C00U C012 -0.8(4) . . . . ?
C016 C00B C00U C012 179.5(2) . . . . ?
C00P C00I C00V C00Y 0.2(3) . . . . ?
Y001 C00I C00V C00Y 59.25(19) . . . . ?
C00P C00I C00V C01C -179.8(2) . . . . ?
Y001 C00I C00V C01C -120.8(2) . . . . ?
C00P C00I C00V Y001 -59.0(2) . . . . ?
C00G C00L C00W C00J -8.6(3) . . . . ?
Y001 C00L C00W C00J 58.3(2) . . . . ?
Y002 C00L C00W C00J -55.88(19) . . . . ?
C00G C00L C00W Y002 47.25(19) . . . . ?
Y001 C00L C00W Y002 114.15(7) . . . . ?
C00G C00L C00W Y001 -66.91(19) . . . . ?
Y002 C00L C00W Y001 -114.15(7) . . . . ?
C00D C00J C00W C00L -7.9(3) . . . . ?
Y002 C00J C00W C00L 59.4(2) . . . . ?
Y001 C00J C00W C00L -55.64(19) . . . . ?
C00D C00J C00W Y002 -67.30(18) . . . . ?
Y001 C00J C00W Y002 -115.04(7) . . . . ?
C00D C00J C00W Y001 47.74(18) . . . . ?
Y002 C00J C00W Y001 115.04(7) . . . . ?
C007 C00R C00X C011 0.2(3) . . . . ?
C01D C00R C00X C011 179.6(2) . . . . ?
Y002 C00R C00X C011 -60.5(2) . . . . ?
C007 C00R C00X Y002 60.63(18) . . . . ?
C01D C00R C00X Y002 -119.9(2) . . . . ?
C009 N006 C00Y C017 -92.2(3) . . . . ?
C009 N006 C00Y C00V 86.2(3) . . . . ?
C009 N006 C00Y Y001 -5.4(2) . . . . ?
C00I C00V C00Y N006 -175.0(2) . . . . ?
C01C C00V C00Y N006 5.1(3) . . . . ?
Y001 C00V C00Y N006 -113.93(19) . . . . ?
C00I C00V C00Y C017 3.5(3) . . . . ?
C01C C00V C00Y C017 -176.4(2) . . . . ?
Y001 C00V C00Y C017 64.54(18) . . . . ?
C00I C00V C00Y Y001 -61.05(19) . . . . ?
C01C C00V C00Y Y001 119.03(19) . . . . ?
C00F C008 C00Z C01J -17.0(3) . . . . ?
C007 C008 C00Z C01J 161.5(2) . . . . ?
Y002 C008 C00Z C01J 73.5(2) . . . . ?
C00F C008 C00Z C01R 107.6(3) . . . . ?
C007 C008 C00Z C01R -74.0(3) . . . . ?
Y002 C008 C00Z C01R -161.93(16) . . . . ?
C00I C00P C010 C017 2.8(3) . . . . ?
Y001 C00P C010 C017 -64.2(2) . . . . ?
C00I C00P C010 Y001 67.0(2) . . . . ?
C008 C00F C011 C00X 2.0(4) . . . . ?
Y002 C00F C011 C00X 64.9(2) . . . . ?
C008 C00F C011 Y002 -62.9(2) . . . . ?
C00R C00X C011 C00F -2.2(4) . . . . ?
Y002 C00X C011 C00F -63.6(2) . . . . ?
C00R C00X C011 Y002 61.3(2) . . . . ?
C00M C00Q C012 C00U 0.9(4) . . . . ?
C00B C00U C012 C00Q -0.2(4) . . . . ?
N004 C00A C013 C01A 173.6(2) . . . . ?
N003 C00A C013 C01A -6.0(3) . . . . ?
N004 C00A C013 C01E -63.0(2) . . . . ?
N003 C00A C013 C01E 117.4(2) . . . . ?
N004 C00A C013 C00N 52.3(2) . . . . ?
N003 C00A C013 C00N -127.3(2) . . . . ?
C00U C00B C016 C01Q 73.7(3) . . . . ?
C00C C00B C016 C01Q -106.0(3) . . . . ?
C00U C00B C016 C01P -49.5(3) . . . . ?
C00C C00B C016 C01P 130.8(2) . . . . ?
C00P C010 C017 C00Y 0.9(3) . . . . ?
Y001 C010 C017 C00Y -63.47(18) . . . . ?
C00P C010 C017 C014 -179.0(2) . . . . ?
Y001 C010 C017 C014 116.6(2) . . . . ?
C00P C010 C017 Y001 64.3(2) . . . . ?
N006 C00Y C017 C010 174.4(2) . . . . ?
C00V C00Y C017 C010 -4.0(3) . . . . ?
Y001 C00Y C017 C010 62.77(18) . . . . ?
N006 C00Y C017 C014 -5.7(3) . . . . ?
C00V C00Y C017 C014 175.9(2) . . . . ?
Y001 C00Y C017 C014 -117.31(19) . . . . ?
N006 C00Y C017 Y001 111.65(19) . . . . ?
C00V C00Y C017 Y001 -66.80(19) . . . . ?
C015 C014 C017 C010 105.3(3) . . . . ?
C01S C014 C017 C010 -18.0(3) . . . . ?
C015 C014 C017 C00Y -74.6(3) . . . . ?
C01S C014 C017 C00Y 162.1(2) . . . . ?
C015 C014 C017 Y001 -164.56(15) . . . . ?
C01S C014 C017 Y001 72.2(2) . . . . ?
C01K C00O C018 C01O 96.1(3) . . . . ?
C00E C00O C018 C01O -84.3(3) . . . . ?
C01K C00O C018 C01M -28.5(3) . . . . ?
C00E C00O C018 C01M 151.1(2) . . . . ?
C00E C00T C019 C01G -0.4(4) . . . . ?
C00H C00T C019 C01G 179.4(2) . . . . ?
C00I C00V C01C C01T 16.6(3) . . . . ?
C00Y C00V C01C C01T -163.5(2) . . . . ?
Y001 C00V C01C C01T -77.2(3) . . . . ?
C00I C00V C01C C01F -107.9(3) . . . . ?
C00Y C00V C01C C01F 72.0(3) . . . . ?
Y001 C00V C01C C01F 158.26(17) . . . . ?
C00X C00R C01D C01N 25.6(3) . . . . ?
C007 C00R C01D C01N -154.9(2) . . . . ?
Y002 C00R C01D C01N -67.9(3) . . . . ?
C00X C00R C01D C01V -99.3(3) . . . . ?
C007 C00R C01D C01V 80.1(3) . . . . ?
Y002 C00R C01D C01V 167.18(17) . . . . ?
C00T C019 C01G C01K 1.6(4) . . . . ?
C00Q C00M C01I C1 93.2(4) . . . . ?
C00C C00M C01I C1 -86.7(4) . . . . ?
C00Q C00M C01I C01W -38.9(4) . . . . ?
C00C C00M C01I C01W 141.2(3) . . . . ?
C019 C01G C01K C00O 0.3(4) . . . . ?
C00E C00O C01K C01G -3.3(4) . . . . ?
C018 C00O C01K C01G 176.3(2) . . . . ?
N006 C009 C01L C01X 55.4(3) . . . . ?
N005 C009 C01L C01X -122.6(3) . . . . ?
N006 C009 C01L C01B 177.9(2) . . . . ?
N005 C009 C01L C01B -0.2(4) . . . . ?
N006 C009 C01L C01U -61.1(3) . . . . ?
N005 C009 C01L C01U 120.9(3) . . . . ?
C01Y C01Y C01Z C3 -80.6(7) 3_766 . . . ?

_refine_diff_density_max         2.439
_refine_diff_density_min         -0.844
_refine_diff_density_rms         0.092

_shelx_res_file                  
;
TITL crepw17_auto_a.res in P2(1)/c
    crepw17_auto.res
    created by SHELXL-2018/3 at 20:28:40 on 06-Aug-2024
REM Old TITL crepw17_auto_a.res in P2(1)/c
REM SHELXT solution in P2(1)/c
REM R1 0.080, Rweak 0.005, Alpha 0.052, Orientation as input
REM Formula found by SHELXT: C67 N4 Y2
CELL 1.54184 10.8398 38.9679 15.0051 90 105.029 90
ZERR 4 0.0001 0.0002 0.0001 0 0.001 0
LATT 1
SYMM -X,0.5+Y,0.5-Z
SFAC C H N Y
UNIT 268 396 16 8
DELU 0.001 0.002 C1 C01I
ISOR 0.001 0.002 C1
DFIX 0.98 0.002 C01Z H01c

L.S. 50
PLAN  10
TEMP -173
CONF
list 4
MORE -1
BOND $H
fmap 2
acta
REM <olex2.extras>
REM <HklSrc "%.\\crepw17_auto.hkl">
REM </olex2.extras>

WGHT    0.054200    7.405900
FVAR       0.19280
Y001  4    0.548850    0.326417    0.447085    11.00000    0.01839    0.01612 =
         0.01301    0.00152    0.00109   -0.00020
Y002  4    0.439431    0.366867    0.189012    11.00000    0.01701    0.01700 =
         0.01237    0.00103    0.00224    0.00189
N003  3    0.262210    0.404332    0.114194    11.00000    0.01576    0.01572 =
         0.01647    0.00124    0.00339    0.00066
N004  3    0.309601    0.408757   -0.027757    11.00000    0.02053    0.01766 =
         0.01527    0.00203    0.00342    0.00337
N005  3    0.621256    0.350040    0.601752    11.00000    0.01629    0.01827 =
         0.01533    0.00082    0.00170    0.00084
N006  3    0.602876    0.301286    0.685780    11.00000    0.01980    0.02057 =
         0.01610    0.00231    0.00153    0.00112
C007  1    0.406279    0.385334    0.007802    11.00000    0.02142    0.02129 =
         0.01129    0.00000    0.00549    0.00381
C008  1    0.531070    0.396947    0.052921    11.00000    0.02071    0.02694 =
         0.01442   -0.00039    0.00703    0.00084
C009  1    0.631319    0.334052    0.683578    11.00000    0.01473    0.02241 =
         0.01579    0.00076    0.00077    0.00256
C00A  1    0.236898    0.416946    0.026545    11.00000    0.01793    0.01473 =
         0.01519   -0.00164    0.00192   -0.00210
C00B  1    0.538706    0.409516    0.590034    11.00000    0.02017    0.02104 =
         0.01616   -0.00355    0.00079    0.00058
C00C  1    0.638105    0.385867    0.589112    11.00000    0.01867    0.01917 =
         0.01235   -0.00241   -0.00043   -0.00057
C00D  1    0.370572    0.349666    0.332852    11.00000    0.01811    0.02118 =
         0.01615    0.00048    0.00192    0.00039
C00E  1    0.194509    0.413896    0.180220    11.00000    0.01543    0.02116 =
         0.01523    0.00264    0.00210    0.00418
C00F  1    0.623724    0.372389    0.093445    11.00000    0.01890    0.03553 =
         0.01713   -0.00094    0.00535    0.00443
AFIX  43
H     2    0.707587    0.379705    0.124119    11.00000   -1.20000
AFIX   0
C00G  1    0.590617    0.373617    0.338996    11.00000    0.01900    0.01989 =
         0.01890    0.00156    0.00152   -0.00157
C00H  1    0.319036    0.470766    0.211117    11.00000    0.03071    0.01723 =
         0.02005   -0.00181    0.00701   -0.00094
AFIX  13
HA    2    0.332420    0.465218    0.149230    11.00000   -1.20000
AFIX   0
C00I  1    0.633992    0.257030    0.475056    11.00000    0.03383    0.01526 =
         0.02811    0.00156    0.01102    0.00328
AFIX  43
HB    2    0.698579    0.247610    0.450017    11.00000   -1.20000
AFIX   0
C00J  1    0.399204    0.319597    0.282797    11.00000    0.02268    0.01816 =
         0.01717    0.00089    0.00150   -0.00160
C00K  1    0.463818    0.377492    0.354502    11.00000    0.02255    0.01668 =
         0.01607    0.00065    0.00327    0.00157
C00L  1    0.628631    0.339792    0.312431    11.00000    0.01867    0.02475 =
         0.02030    0.00176    0.00388    0.00284
C00M  1    0.748284    0.397127    0.563592    11.00000    0.01995    0.02276 =
         0.01719    0.00034    0.00191   -0.00010
C00N  1    0.057894    0.424094   -0.116454    11.00000    0.02338    0.02868 =
         0.02081   -0.00083   -0.00137    0.00347
AFIX 137
HC    2    0.119806    0.419681   -0.152483    11.00000   -1.50000
HD    2   -0.009332    0.439359   -0.151273    11.00000   -1.50000
HE    2    0.019825    0.402359   -0.104240    11.00000   -1.50000
AFIX   0
C00O  1    0.108708    0.390143    0.203705    11.00000    0.01656    0.02533 =
         0.01993    0.00313    0.00274    0.00085
C00P  1    0.506500    0.256698    0.422349    11.00000    0.04173    0.01517 =
         0.01743    0.00157    0.00374   -0.00404
AFIX  43
HF    2    0.485857    0.248234    0.360881    11.00000   -1.20000
AFIX   0
C00Q  1    0.756421    0.431467    0.539335    11.00000    0.02506    0.02311 =
         0.02600    0.00145    0.00534   -0.00598
AFIX  43
HG    2    0.830588    0.439228    0.522821    11.00000   -1.20000
AFIX   0
C00R  1    0.376851    0.349605    0.000744    11.00000    0.02353    0.02142 =
         0.01445   -0.00102    0.00442    0.00377
C00S  1    0.270624    0.507934    0.207654    11.00000    0.04187    0.02073 =
         0.02601   -0.00193    0.00434    0.00309
AFIX 137
HH    2    0.185961    0.509486    0.164224    11.00000   -1.50000
HI    2    0.330046    0.523119    0.187298    11.00000   -1.50000
HJ    2    0.264992    0.514898    0.269233    11.00000   -1.50000
AFIX   0
C00T  1    0.223811    0.444900    0.230503    11.00000    0.02230    0.02021 =
         0.01807    0.00141    0.00416    0.00414
C00U  1    0.551221    0.443400    0.564141    11.00000    0.02712    0.02024 =
         0.02712   -0.00228    0.00279    0.00433
AFIX  43
HK    2    0.484559    0.459261    0.563843    11.00000   -1.20000
AFIX   0
C00V  1    0.667270    0.270981    0.563622    11.00000    0.02198    0.01598 =
         0.02325    0.00453    0.00340    0.00068
C00W  1    0.530628    0.314156    0.278701    11.00000    0.02608    0.01899 =
         0.01775    0.00057    0.00368    0.00294
C00X  1    0.472287    0.326066    0.041855    11.00000    0.03006    0.02138 =
         0.01789   -0.00171    0.00573    0.00744
AFIX  43
HL    2    0.454282    0.302174    0.037628    11.00000   -1.20000
AFIX   0
C00Y  1    0.569152    0.284935    0.600549    11.00000    0.01894    0.01614 =
         0.01721    0.00578    0.00065    0.00012
C00Z  1    0.558629    0.435232    0.057762    11.00000    0.02599    0.02604 =
         0.02228   -0.00052    0.01009   -0.00566
AFIX  13
HM    2    0.484510    0.446960    0.072851    11.00000   -1.20000
AFIX   0
C010  1    0.409919    0.268816    0.460272    11.00000    0.02466    0.01825 =
         0.02130    0.00534   -0.00401   -0.00563
AFIX  43
HN    2    0.323439    0.267559    0.425172    11.00000   -1.20000
AFIX   0
C011  1    0.594638    0.337585    0.089366    11.00000    0.02448    0.03146 =
         0.01773    0.00138    0.00505    0.01257
AFIX  43
HO    2    0.657840    0.321468    0.118873    11.00000   -1.20000
AFIX   0
C012  1    0.658926    0.454496    0.538772    11.00000    0.03407    0.01795 =
         0.03129    0.00214    0.00536   -0.00251
AFIX  43
HP    2    0.665723    0.477695    0.521167    11.00000   -1.20000
AFIX   0
C013  1    0.126378    0.441271   -0.023895    11.00000    0.02061    0.01848 =
         0.01834    0.00133    0.00138    0.00294
C014  1    0.335915    0.295724    0.593305    11.00000    0.02053    0.02058 =
         0.03279    0.00344    0.00730   -0.00073
AFIX  13
HQ    2    0.366101    0.317845    0.625372    11.00000   -1.20000
AFIX   0
C015  1    0.318786    0.269870    0.666264    11.00000    0.03210    0.02871 =
         0.02605    0.00049    0.01129   -0.00167
AFIX 137
HR    2    0.289417    0.247899    0.636472    11.00000   -1.50000
HS    2    0.255434    0.278635    0.696749    11.00000   -1.50000
HT    2    0.400565    0.266559    0.712180    11.00000   -1.50000
AFIX   0
C016  1    0.418552    0.398972    0.617991    11.00000    0.02085    0.02497 =
         0.02778   -0.00112    0.00551    0.00293
AFIX  13
HU    2    0.433877    0.375666    0.646626    11.00000   -1.20000
AFIX   0
C017  1    0.438813    0.282830    0.549533    11.00000    0.01978    0.01593 =
         0.02052    0.00554    0.00180   -0.00095
C018  1    0.082626    0.355333    0.156299    11.00000    0.01777    0.02554 =
         0.02669    0.00192    0.00334   -0.00450
AFIX  13
HV    2    0.163536    0.347903    0.141751    11.00000   -1.20000
AFIX   0
C019  1    0.163180    0.452013    0.299963    11.00000    0.03563    0.02732 =
         0.02482   -0.00204    0.01151    0.00422
AFIX  43
HW    2    0.182805    0.472692    0.334244    11.00000   -1.20000
AFIX   0
C01A  1    0.023800    0.450301    0.026216    11.00000    0.02340    0.02620 =
         0.02276    0.00210    0.00240    0.00904
AFIX 137
HX    2   -0.013504    0.429144    0.043089    11.00000   -1.50000
HY    2   -0.043246    0.464075   -0.014589    11.00000   -1.50000
HZ    2    0.062702    0.463445    0.082122    11.00000   -1.50000
AFIX   0
C01B  1    0.719891    0.387104    0.791065    11.00000    0.02604    0.03184 =
         0.01676   -0.00534    0.00055   -0.00265
AFIX 137
H1    2    0.786383    0.390698    0.758507    11.00000   -1.50000
H2    2    0.753505    0.393057    0.856324    11.00000   -1.50000
H3    2    0.646154    0.401687    0.763671    11.00000   -1.50000
AFIX   0
C01C  1    0.803865    0.271934    0.622785    11.00000    0.01840    0.02188 =
         0.03543    0.00434    0.00280    0.00364
AFIX  13
H4    2    0.819005    0.295264    0.651295    11.00000   -1.20000
AFIX   0
C01D  1    0.243806    0.338381   -0.051674    11.00000    0.02439    0.01987 =
         0.02243   -0.00412    0.00004    0.00208
AFIX  13
H5    2    0.182527    0.355864   -0.039652    11.00000   -1.20000
AFIX   0
C01E  1    0.186870    0.474725   -0.047264    11.00000    0.03092    0.01962 =
         0.02578    0.00429    0.00512    0.00421
AFIX 137
H6    2    0.228127    0.486850    0.009917    11.00000   -1.50000
H7    2    0.120314    0.489335   -0.085612    11.00000   -1.50000
H8    2    0.250666    0.469280   -0.080969    11.00000   -1.50000
AFIX   0
C01F  1    0.820571    0.245785    0.701695    11.00000    0.02220    0.02697 =
         0.04207    0.00791   -0.00264    0.00454
AFIX 137
H9    2    0.755008    0.249674    0.734923    11.00000   -1.50000
H10   2    0.905408    0.248516    0.744265    11.00000   -1.50000
H11   2    0.811949    0.222490    0.676216    11.00000   -1.50000
AFIX   0
C01G  1    0.075120    0.429557    0.319867    11.00000    0.03581    0.04211 =
         0.02887    0.00107    0.01984    0.00845
AFIX  43
H12   2    0.033333    0.435134    0.366340    11.00000   -1.20000
AFIX   0
C01H  1    0.448510    0.467958    0.282054    11.00000    0.03062    0.02449 =
         0.04014    0.00465    0.00271   -0.00386
AFIX 137
H13   2    0.507672    0.484793    0.267634    11.00000   -1.50000
H14   2    0.482989    0.444802    0.280112    11.00000   -1.50000
H15   2    0.437817    0.472481    0.343863    11.00000   -1.50000
AFIX   0
C01I  1    0.857917    0.372702    0.562161    11.00000    0.02890    0.02768 =
         0.04586    0.00727    0.02158    0.00429
AFIX  13
H16   2    0.816920    0.349574    0.550545    11.00000   -1.20000
AFIX   0
C01J  1    0.678995    0.445301    0.132228    11.00000    0.03616    0.03918 =
         0.03342   -0.00292    0.00533   -0.01533
AFIX 137
H17   2    0.676084    0.435016    0.191248    11.00000   -1.50000
H18   2    0.683153    0.470339    0.138391    11.00000   -1.50000
H19   2    0.754717    0.436986    0.114661    11.00000   -1.50000
AFIX   0
C01K  1    0.048021    0.398983    0.272013    11.00000    0.02226    0.03729 =
         0.02904    0.00572    0.01059    0.00138
AFIX  43
H20   2   -0.012873    0.383736    0.285815    11.00000   -1.20000
AFIX   0
C01L  1    0.678560    0.349282    0.782748    11.00000    0.03851    0.02715 =
         0.01602   -0.00020   -0.00095   -0.00108
C01M  1    0.046758    0.327236    0.216437    11.00000    0.03516    0.03566 =
         0.03529    0.00532    0.00339   -0.01643
AFIX 137
H21   2    0.108804    0.327045    0.276962    11.00000   -1.50000
H22   2    0.047246    0.304891    0.186563    11.00000   -1.50000
H23   2   -0.038724    0.331795    0.224264    11.00000   -1.50000
AFIX   0
C01N  1    0.202832    0.303557   -0.022319    11.00000    0.03440    0.01953 =
         0.04957   -0.00510    0.00458   -0.00078
AFIX 137
H24   2    0.253230    0.285379   -0.041168    11.00000   -1.50000
H25   2    0.111989    0.299862   -0.051841    11.00000   -1.50000
H26   2    0.216993    0.303094    0.044882    11.00000   -1.50000
AFIX   0
C01O  1   -0.020261    0.356965    0.064774    11.00000    0.02305    0.03734 =
         0.02867   -0.00117   -0.00009   -0.00390
AFIX 137
H27   2   -0.100739    0.364878    0.075975    11.00000   -1.50000
H28   2   -0.032417    0.334088    0.036724    11.00000   -1.50000
H29   2    0.006454    0.372973    0.022983    11.00000   -1.50000
AFIX   0
C01P  1    0.386518    0.423333    0.689291    11.00000    0.03209    0.04073 =
         0.03555   -0.00863    0.01172    0.00432
AFIX 137
H30   2    0.461319    0.425760    0.742061    11.00000   -1.50000
H31   2    0.315073    0.413925    0.710317    11.00000   -1.50000
H32   2    0.362721    0.445856    0.660990    11.00000   -1.50000
AFIX   0
C01Q  1    0.303592    0.396475    0.534602    11.00000    0.02059    0.07446 =
         0.03272   -0.01061    0.00776   -0.00866
AFIX 137
H33   2    0.288368    0.418819    0.503719    11.00000   -1.50000
H34   2    0.228099    0.389728    0.554873    11.00000   -1.50000
H35   2    0.320334    0.379272    0.491552    11.00000   -1.50000
AFIX   0
C01R  1    0.566352    0.448238   -0.037412    11.00000    0.04209    0.03079 =
         0.02770    0.00302    0.01381   -0.00701
AFIX 137
H36   2    0.640743    0.438027   -0.052947    11.00000   -1.50000
H37   2    0.574701    0.473287   -0.035876    11.00000   -1.50000
H38   2    0.488533    0.441689   -0.084058    11.00000   -1.50000
AFIX   0
C01S  1    0.207217    0.302441    0.523403    11.00000    0.02066    0.04140 =
         0.04911    0.01370    0.00753    0.00260
AFIX 137
H39   2    0.170815    0.280643    0.496189    11.00000   -1.50000
H40   2    0.220107    0.317663    0.474612    11.00000   -1.50000
H41   2    0.148561    0.313306    0.554777    11.00000   -1.50000
AFIX   0
C01T  1    0.904180    0.266121    0.569221    11.00000    0.02556    0.04459 =
         0.05972    0.00686    0.01481    0.00505
AFIX 137
H42   2    0.896108    0.242744    0.544300    11.00000   -1.50000
H43   2    0.989655    0.269243    0.610599    11.00000   -1.50000
H44   2    0.891142    0.282648    0.518397    11.00000   -1.50000
AFIX   0
C01U  1    0.567677    0.345379    0.830217    11.00000    0.07820    0.04778 =
         0.02751   -0.00894    0.02569   -0.02242
AFIX 137
H45   2    0.493996    0.358840    0.796395    11.00000   -1.50000
H46   2    0.595722    0.353687    0.893927    11.00000   -1.50000
H47   2    0.543448    0.321151    0.830237    11.00000   -1.50000
AFIX   0
C01V  1    0.232903    0.338801   -0.155754    11.00000    0.03518    0.05226 =
         0.02185   -0.00949   -0.00148    0.00116
AFIX 137
H48   2    0.254965    0.361676   -0.173967    11.00000   -1.50000
H49   2    0.145155    0.333169   -0.189615    11.00000   -1.50000
H50   2    0.291629    0.321824   -0.170110    11.00000   -1.50000
AFIX   0
C01W  1    0.918113    0.378109    0.483100    11.00000    0.02485    0.07472 =
         0.02768    0.00354    0.00604    0.01522
AFIX 137
H51   2    0.851339    0.378460    0.424828    11.00000   -1.50000
H52   2    0.977952    0.359368    0.481909    11.00000   -1.50000
H53   2    0.964126    0.400010    0.491239    11.00000   -1.50000
AFIX   0
C01X  1    0.790560    0.327421    0.834941    11.00000    0.07446    0.04266 =
         0.03833   -0.00823   -0.03206    0.01523
AFIX 137
H54   2    0.764586    0.303273    0.832178    11.00000   -1.50000
H55   2    0.817103    0.334860    0.899490    11.00000   -1.50000
H56   2    0.862054    0.330064    0.806737    11.00000   -1.50000
AFIX   0

C01Y  1    0.937838    0.508024    0.484896    11.00000    0.06473    0.03903 =
         0.06919   -0.00786    0.01822   -0.00846
AFIX  23
H01A  2    0.949632    0.533231    0.486680    11.00000   -1.20000
H01B  2    0.887837    0.502149    0.529411    11.00000   -1.20000
AFIX   0
C01Z  1    0.861225    0.498071    0.389689    11.00000    0.05989    0.04303 =
         0.08630    0.00729    0.02910    0.00338
C3    1    0.896236    0.515281    0.322349    11.00000    0.18079    0.12378 =
         0.13244    0.00726    0.06370    0.04061
AFIX 137
H3A   2    0.840238    0.508790    0.262311    11.00000   -1.50000
H3B   2    0.984826    0.509563    0.323954    11.00000   -1.50000
H3C   2    0.889121    0.540012    0.331778    11.00000   -1.50000
AFIX   0

C1    1    0.952459    0.369229    0.649717    11.00000    0.06060    0.08332 =
         0.05190    0.00145    0.01106    0.02402
AFIX 137
H57   2    0.997430    0.391082    0.665914    11.00000   -1.50000
H58   2    1.013861    0.351326    0.644833    11.00000   -1.50000
H59   2    0.910078    0.362929    0.697666    11.00000   -1.50000
AFIX   0
H60   2    0.651512    0.391293    0.363498    11.00000    0.02177
H61   2    0.289683    0.355570    0.330351    11.00000    0.01800
H62   2    0.708088    0.336502    0.296230    11.00000    0.02603
H63   2    0.346777    0.301219    0.273391    11.00000    0.02135
H64   2    0.442958    0.398036    0.379895    11.00000    0.02657
H65   2    0.550724    0.292871    0.249205    11.00000    0.03548

H01C  2    0.769145    0.502265    0.377302    11.00000    0.09055
H01D  2    0.855022    0.468847    0.387396    11.00000    0.08739
HKLF 4


REM  crepw17_auto_a.res in P2(1)/c
REM wR2 = 0.1052, GooF = S = 1.050, Restrained GooF = 1.062 for all data
REM R1 = 0.0392 for 12156 Fo > 4sig(Fo) and 0.0417 for all 13087 data
REM 713 parameters refined using 8 restraints

END

WGHT      0.0540      7.3074

REM Highest difference peak  2.439,  deepest hole -0.844,  1-sigma level  0.092
Q1    1   0.9606  0.5125  0.4196  11.00000  0.05    1.02
Q2    1   1.0188  0.5099  0.4794  11.00000  0.05    0.79
Q3    1   0.6422  0.3355  0.8488  11.00000  0.05    0.60
Q4    1   0.5977  0.3419  0.5178  11.00000  0.05    0.55
Q5    1   0.4308  0.3406  0.1850  11.00000  0.05    0.42
Q6    1   0.5446  0.3518  0.4421  11.00000  0.05    0.42
Q7    1   0.3885  0.3826  0.1190  11.00000  0.05    0.41
Q8    1   0.6403  0.3293  0.4236  11.00000  0.05    0.40
Q9    1   0.5960  0.3989  0.6027  11.00000  0.05    0.40
Q10   1   0.5448  0.3011  0.4430  11.00000  0.05    0.38
;
_shelx_res_checksum              58512

####################################################################### 
# 
# This file contains crystal structure data downloaded from the 
# Cambridge Structural Database (CSD) hosted by the Cambridge 
# Crystallographic Data Centre (CCDC).
# 
# Full information about CCDC data access policies and citation 
# guidelines are available at http://www.ccdc.cam.ac.uk/access/V1 
# 
# Audit and citation data items may have been added by the CCDC. 
# Please retain this information to preserve the provenance of 
# this file and to allow appropriate attribution of the data. 
# 
#######################################################################

data_crepw024_auto
_database_code_depnum_ccdc_archive 'CCDC 2370384'
loop_
_audit_author_name
_audit_author_address
'Peng-Bo JIn'
;Xian Jiaotong University
China
;
_audit_update_record             
;
2024-11-13 deposited with the CCDC.	2024-12-24 downloaded from the CCDC.
;
_audit_creation_date             2024-10-30
_audit_creation_method           
;
Olex2 1.5
(compiled 2024.02.16 svn.r378c4104 for OlexSys, GUI svn.r6928)
;
_shelx_SHELXL_version_number     2018/3
_chemical_name_common            ?
_chemical_name_systematic        ?
_chemical_formula_moiety         'C65 H96 N4 Tb2, 2(C5 H12)'
_chemical_formula_sum            'C75 H120 N4 Tb2'
_chemical_formula_weight         1395.58
_chemical_melting_point          ?
loop_
_atom_type_symbol
_atom_type_description
_atom_type_scat_dispersion_real
_atom_type_scat_dispersion_imag
_atom_type_scat_source
C C 0.0181 0.0091 'International Tables Vol C Tables 4.2.6.8 and 6.1.1.4'
H H 0.0000 0.0000 'International Tables Vol C Tables 4.2.6.8 and 6.1.1.4'
N N 0.0311 0.0180 'International Tables Vol C Tables 4.2.6.8 and 6.1.1.4'
Tb Tb -9.1472 9.1891 'International Tables Vol C Tables 4.2.6.8 and 6.1.1.4'

_shelx_space_group_comment       
;
The symmetry employed for this shelxl refinement is uniquely defined
by the following loop, which should always be used as a source of
symmetry information in preference to the above space-group names.
They are only intended as comments.
;
_space_group_crystal_system      triclinic
_space_group_IT_number           2
_space_group_name_H-M_alt        'P -1'
_space_group_name_Hall           '-P 1'
loop_
_space_group_symop_operation_xyz
'x, y, z'
'-x, -y, -z'

_cell_length_a                   14.4004(3)
_cell_length_b                   15.4059(3)
_cell_length_c                   18.0500(4)
_cell_angle_alpha                97.598(2)
_cell_angle_beta                 103.094(2)
_cell_angle_gamma                112.008(2)
_cell_volume                     3510.01(14)
_cell_formula_units_Z            2
_cell_measurement_reflns_used    32878
_cell_measurement_temperature    104(6)
_cell_measurement_theta_max      79.8170
_cell_measurement_theta_min      2.5750
_shelx_estimated_absorpt_T_max   0.187
_shelx_estimated_absorpt_T_min   0.122
_exptl_absorpt_coefficient_mu    10.080
_exptl_absorpt_correction_T_max  1.00000
_exptl_absorpt_correction_T_min  0.48231
_exptl_absorpt_correction_type   multi-scan
_exptl_absorpt_process_details   
;
CrysAlisPro 1.171.41.122a (Rigaku Oxford Diffraction, 2021)
Empirical absorption correction using spherical harmonics,
implemented in SCALE3 ABSPACK scaling algorithm.
;
_exptl_absorpt_special_details   ?
_exptl_crystal_colour            purple
_exptl_crystal_colour_primary    purple
_exptl_crystal_density_diffrn    1.320
_exptl_crystal_density_meas      ?
_exptl_crystal_density_method    ?
_exptl_crystal_description       block
_exptl_crystal_F_000             1456
_exptl_crystal_size_max          0.36
_exptl_crystal_size_mid          0.25
_exptl_crystal_size_min          0.25
_exptl_transmission_factor_max   ?
_exptl_transmission_factor_min   ?
_diffrn_reflns_av_R_equivalents  0.0493
_diffrn_reflns_av_unetI/netI     0.0407
_diffrn_reflns_Laue_measured_fraction_full 0.999
_diffrn_reflns_Laue_measured_fraction_max 0.975
_diffrn_reflns_limit_h_max       18
_diffrn_reflns_limit_h_min       -11
_diffrn_reflns_limit_k_max       18
_diffrn_reflns_limit_k_min       -19
_diffrn_reflns_limit_l_max       23
_diffrn_reflns_limit_l_min       -23
_diffrn_reflns_number            55907
_diffrn_reflns_point_group_measured_fraction_full 0.999
_diffrn_reflns_point_group_measured_fraction_max 0.975
_diffrn_reflns_theta_full        67.684
_diffrn_reflns_theta_max         80.165
_diffrn_reflns_theta_min         2.589
_diffrn_ambient_environment      N~2~
_diffrn_ambient_temperature      104(6)
_diffrn_detector                 'Hybrid Pixel Array Detector'
_diffrn_detector_area_resol_mean 10.0000
_diffrn_detector_type            HyPix
_diffrn_measured_fraction_theta_full 0.999
_diffrn_measured_fraction_theta_max 0.975
_diffrn_measurement_details      
;
List of Runs (angles in degrees, time in seconds):

  # Type    Start    End  Width  t~exp~   \w     \q     \k     \f   Frames
#--------------------------------------------------------------------------
  1  \w    116.00 173.00   0.50    0.36    --  113.25  61.00   0.00  114
  2  \w    121.00 162.00   0.50    0.36    --  113.25  45.00-120.00   82
  3  \w    150.00 177.00   0.50    0.36    --  113.25  15.00-180.00   54
  4  \w    101.00 174.00   0.50    0.36    --  113.25  15.00  60.00  146
  5  \w    148.00 177.00   0.50    0.36    --  113.25  15.00  30.00   58
  6  \w    121.00 176.00   0.50    0.36    --  113.25  15.00 -30.00  110
  7  \w    101.00 134.00   0.50    0.36    --  113.25  15.00  30.00   66
  8  \w    115.00 165.00   0.50    0.36    --  113.25  30.00  90.00  100
  9  \w    116.00 175.00   0.50    0.36    --  113.25  30.00 120.00  118
 10  \w    100.00 177.00   0.50    0.36    --  113.25  15.00 -60.00  154
 11  \w    101.00 127.00   0.50    0.36    --  113.25  15.00-120.00   52
 12  \w    118.00 144.00   0.50    0.36    --  113.25  15.00-180.00   52
 13  \w    -18.00  27.00   0.50    0.09    --  -47.87  19.00  60.00   90
 14  \w    -23.00  24.00   0.50    0.09    --  -47.87  19.00   0.00   94
 15  \w    -21.00  28.00   0.50    0.09    --  -47.87  19.00 -60.00   98
 16  \w    -24.00  27.00   0.50    0.09    --  -47.87  19.00 -90.00  102
 17  \w    -13.00  24.00   0.50    0.09    --  -47.87  19.00-150.00   74
 18  \w     96.00 168.00   0.50    0.36    --  113.25 125.00 -60.00  144
 19  \w    127.00 153.00   0.50    0.36    --  113.25 130.00 -85.00   52
 20  \w     97.00 135.00   0.50    0.36    --  113.25 125.00-180.00   76
 21  \w    144.00 178.00   0.50    0.36    --  113.25 125.00-180.00   68
 22  \w     95.00 132.00   0.50    0.36    --  113.25 139.00  88.00   74
 23  \w     42.00  73.00   0.50    0.36    --  113.25 -77.00 -60.00   62
 24  \w     45.00  71.00   0.50    0.36    --  113.25 -61.00-150.00   52
 25  \w     42.00  70.00   0.50    0.36    --  113.25 -77.00 -90.00   56
 26  \w     46.00  71.00   0.50    0.36    --  113.25 -61.00 -60.00   50
 27  \w     42.00  71.00   0.50    0.36    --  113.25 -61.00 -30.00   58
 28  \w     42.00  69.00   0.50    0.36    --  113.25 -61.00  30.00   54
 29  \w     42.00  70.00   0.50    0.36    --  113.25 -61.00  90.00   56
 30  \w     44.00  71.00   0.50    0.36    --  113.25 -61.00 150.00   54
 31  \w      9.00  42.00   0.50    0.09    --   47.87 -37.00  90.00   66
 32  \w     42.00  71.00   0.50    0.36    --  113.25 -61.00-180.00   58
 33  \w     44.00  90.00   0.50    0.36    --  113.25 -94.00 -60.00   92
 34  \w     80.00 119.00   0.50    0.36    --  113.25-139.00  27.00   78
 35  \w     44.00 123.00   0.50    0.36    --  113.25-140.00 148.10  158
 36  \w     46.00 104.00   0.50    0.09    --   47.87-139.00  27.00  116
 37  \w     65.00 111.00   0.50    0.36    --  113.25-125.00-120.00   92
 38  \w     89.00 116.00   0.50    0.36    --  113.25-130.00-157.00   54
 39  \w     42.00  90.00   0.50    0.36    --  113.25-125.00-180.00   96
 40  \w     37.00  98.00   0.50    0.09    --   47.87-130.00-157.00  122
 41  \w     46.00 111.00   0.50    0.36    --  113.25-125.00 -60.00  130
 42  \w     81.00 106.00   0.50    0.36    --  113.25-100.00  41.27   50
 43  \w     51.00 108.00   0.50    0.36    --  113.25-110.00  60.14  114
 44  \w     46.00  75.00   0.50    0.36    --  113.25-125.00 120.00   58
 45  \w     65.00 108.00   0.50    0.36    --  113.25-125.00 150.00   86
 46  \w     44.00  72.00   0.50    0.36    --  113.25-100.00  41.27   56
 47  \w     50.00 101.00   0.50    0.36    --  113.25 -94.00   0.00  102
 48  \w     80.00 105.00   0.50    0.36    --  113.25 -94.00 -30.00   50
 49  \w     42.00  92.00   0.50    0.36    --  113.25 -94.00-120.00  100
 50  \w     77.00 104.00   0.50    0.36    --  113.25 -94.00-150.00   54
 51  \w     72.00 106.00   0.50    0.36    --  113.25 -94.00 -90.00   68
 52  \w     59.00 105.00   0.50    0.36    --  113.25 -94.00 150.00   92
 53  \w    -82.00 -57.00   0.50    0.09    --  -47.87 139.00  88.00   50
 54  \w    -71.00 -46.00   0.50    0.09    --  -47.87 130.00 -85.00   50
 55  \w    -82.00 -57.00   0.50    0.36    --  -91.75 139.00  88.00   50
 56  \w    -79.00 -54.00   0.50    0.36    --  -91.75 130.00 -85.00   50
 57  \w   -105.00 -76.00   0.50    0.36    --  -91.75 -61.00 -90.00   58
 58  \w   -120.00 -95.00   0.50    0.09    --  -47.87-125.00-150.00   50
 59  \w   -113.00 -74.00   0.50    0.09    --  -47.87-130.00-157.00   78
 60  \w   -152.00-126.00   0.50    0.36    --  -91.75 -61.00 -90.00   52
 61  \w   -105.00 -66.00   0.50    0.09    --  -47.87-139.00  27.00   78
 62  \w   -112.00 -80.00   0.50    0.09    --  -47.87-125.00 120.00   64
 63  \w   -135.00-109.00   0.50    0.36    --  -91.75-139.00  27.00   52
 64  \w   -141.00-116.00   0.50    0.36    --  -91.75-130.00-157.00   50
;
_diffrn_measurement_device       'four-circle diffractometer'
_diffrn_measurement_device_type  'XtaLAB Synergy, Dualflex, HyPix'
_diffrn_measurement_method       '\w scans'
_diffrn_orient_matrix_type       
'CrysAlisPro convention (1999,Acta A55,543-557)'
_diffrn_orient_matrix_UB_11      -0.0722922000
_diffrn_orient_matrix_UB_12      -0.1041481000
_diffrn_orient_matrix_UB_13      -0.0475109000
_diffrn_orient_matrix_UB_21      -0.0012114000
_diffrn_orient_matrix_UB_22      0.0336915000
_diffrn_orient_matrix_UB_23      -0.0767208000
_diffrn_orient_matrix_UB_31      0.0969941000
_diffrn_orient_matrix_UB_32      -0.0191090000
_diffrn_orient_matrix_UB_33      -0.0025405000
_diffrn_radiation_monochromator  mirror
_diffrn_radiation_probe          x-ray
_diffrn_radiation_type           'Cu K\a'
_diffrn_radiation_wavelength     1.54184
_diffrn_source                   'micro-focus sealed X-ray tube'
_diffrn_source_type              'PhotonJet (Cu) X-ray Source'
_reflns_Friedel_coverage         0.000
_reflns_Friedel_fraction_full    .
_reflns_Friedel_fraction_max     .
_reflns_number_gt                13863
_reflns_number_total             14960
_reflns_special_details          
;
 Reflections were merged by SHELXL according to the crystal
 class for the calculation of statistics and refinement.
 
 _reflns_Friedel_fraction is defined as the number of unique
 Friedel pairs measured divided by the number that would be
 possible theoretically, ignoring centric projections and
 systematic absences.
;
_reflns_threshold_expression     'I > 2\s(I)'
_computing_cell_refinement       'CrysAlisPro 1.171.41.122a (Rigaku OD, 2021)'
_computing_data_collection       'CrysAlisPro 1.171.41.122a (Rigaku OD, 2021)'
_computing_data_reduction        'CrysAlisPro 1.171.41.122a (Rigaku OD, 2021)'
_computing_molecular_graphics    'Olex2 1.5 (Dolomanov et al., 2009)'
_computing_publication_material  'Olex2 1.5 (Dolomanov et al., 2009)'
_computing_structure_refinement  'SHELXL 2018/3 (Sheldrick, 2015)'
_computing_structure_solution    'SHELXT 2014/5 (Sheldrick, 2014)'
_refine_diff_density_max         2.336
_refine_diff_density_min         -1.669
_refine_diff_density_rms         0.111
_refine_ls_extinction_coef       .
_refine_ls_extinction_method     none
_refine_ls_goodness_of_fit_ref   1.033
_refine_ls_hydrogen_treatment    mixed
_refine_ls_matrix_type           full
_refine_ls_number_parameters     807
_refine_ls_number_reflns         14960
_refine_ls_number_restraints     67
_refine_ls_R_factor_all          0.0436
_refine_ls_R_factor_gt           0.0408
_refine_ls_restrained_S_all      1.032
_refine_ls_shift/su_max          0.002
_refine_ls_shift/su_mean         0.000
_refine_ls_structure_factor_coef Fsqd
_refine_ls_weighting_details     
'w=1/[\s^2^(Fo^2^)+(0.0734P)^2^+1.9517P] where P=(Fo^2^+2Fc^2^)/3'
_refine_ls_weighting_scheme      calc
_refine_ls_wR_factor_gt          0.1051
_refine_ls_wR_factor_ref         0.1070
_refine_special_details          ?
_olex2_refinement_description    
;
1. Fixed Uiso
 At 1.2 times of:
  All C(H) groups, All C(H,H) groups, All N(H) groups
 At 1.5 times of:
  All C(H,H,H) groups
2. Restrained distances
 H2-H51A
 2.1 with sigma of 0.001
 C59-C63 \\sim C59-C0
 with sigma of 0.02
 C63-C64 \\sim C0-C02B
 with sigma of 0.02
 C63-C65 \\sim C0-C2A
 with sigma of 0.02
 C59-C64 \\sim C59-C02B
 with sigma of 0.04
 C59-C65 \\sim C59-C2A
 with sigma of 0.04
 C64-C65 \\sim C02B-C2A
 with sigma of 0.04
 C64-C63 \\sim C02B-C0
 with sigma of 0.02
 C2A-C0 \\sim C65-C63
 with sigma of 0.02
 C63-C59 \\sim C59-C0
 with sigma of 0.02
3. Uiso/Uaniso restraints and constraints
C2A \\sim C0 \\sim C02B: within 2A with sigma of 0.01 and sigma for terminal
atoms of 0.02 within 2A
C64 \\sim C63 \\sim C65: within 2A with sigma of 0.01 and sigma for terminal
atoms of 0.02 within 2A
Uanis(C2A) \\sim Ueq, Uanis(C0) \\sim Ueq, Uanis(C02B) \\sim Ueq: with sigma of
0.01 and sigma for terminal atoms of 0.02
Uanis(C64) \\sim Ueq, Uanis(C63) \\sim Ueq, Uanis(C65) \\sim Ueq: with sigma of
0.01 and sigma for terminal atoms of 0.02
4. Others
 Sof(C0)=Sof(H0)=Sof(C2A)=Sof(H2AA)=Sof(H2AB)=Sof(H2AC)=Sof(C02B)=Sof(H02G)=
 Sof(H02H)=Sof(H02I)=1-FVAR(1)
 Sof(C63)=Sof(H63)=Sof(C64)=Sof(H64A)=Sof(H64B)=Sof(H64C)=Sof(C65)=Sof(H65A)=
 Sof(H65B)=Sof(H65C)=FVAR(1)
5.a Ternary CH refined with riding coordinates:
 C15(H15), C27(H27), C19(H19), C43(H43), C46(H46), C60(H60), C12(H12),
 C63(H63), C0(H0)
5.b Secondary CH2 refined with riding coordinates:
 C69(H69A,H69B), C68(H68A,H68B), C67(H67A,H67B), C74(H74A,H74B), C73(H73A,
 H73B), C72(H72A,H72B)
5.c Aromatic/amide H refined with riding coordinates:
 N4(H4), N2(H2), C10(H10), C9(H9), C26(H26), C38(H38), C42(H42), C24(H24),
 C8(H8), C25(H25), C37(H37), C56(H56), C58(H58), C57(H57)
5.d Idealised Me refined as rotating group:
 C4(H4A,H4B,H4C), C1(H1A,H1B,H1C), C3(H3A,H3B,H3C), C36(H36A,H36B,H36C),
 C51(H51A,H51B,H51C), C18(H18A,H18B,H18C), C47(H47A,H47B,H47C), C52(H52A,H52B,
 H52C), C16(H16A,H16B,H16C), C61(H61A,H61B,H61C), C20(H20A,H20B,H20C), C44(H44A,
 H44B,H44C), C17(H17A,H17B,H17C), C28(H28A,H28B,H28C), C48(H48A,H48B,H48C),
 C14(H14A,H14B,H14C), C53(H53A,H53B,H53C), C29(H29A,H29B,H29C), C45(H45A,H45B,
 H45C), C13(H13A,H13B,H13C), C66(H66A,H66B,H66C), C62(H62A,H62B,H62C), C70(H70A,
 H70B,H70C), C75(H75A,H75B,H75C), C71(H71A,H71B,H71C), C64(H64A,H64B,H64C),
 C65(H65A,H65B,H65C), C2A(H2AA,H2AB,H2AC), C02B(H02G,H02H,H02I)
;
_atom_sites_solution_hydrogens   mixed
_atom_sites_solution_primary     dual
_atom_sites_solution_secondary   ?
loop_
_atom_site_label
_atom_site_type_symbol
_atom_site_fract_x
_atom_site_fract_y
_atom_site_fract_z
_atom_site_U_iso_or_equiv
_atom_site_adp_type
_atom_site_occupancy
_atom_site_site_symmetry_order
_atom_site_calc_flag
_atom_site_refinement_flags_posn
_atom_site_refinement_flags_adp
_atom_site_refinement_flags_occupancy
_atom_site_disorder_assembly
_atom_site_disorder_group
Tb1 Tb 0.57350(2) 0.70689(2) 0.23856(2) 0.01435(6) Uani 1 1 d . . . . .
Tb2 Tb 0.25784(2) 0.56469(2) 0.20824(2) 0.01458(6) Uani 1 1 d . . . . .
N3 N 0.15817(17) 0.50948(16) 0.30008(13) 0.0135(4) Uani 1 1 d . . . . .
N4 N -0.01040(18) 0.45694(17) 0.21645(13) 0.0154(4) Uani 1 1 d . . . . .
H4 H -0.078986 0.434319 0.206523 0.018 Uiso 1 1 calc R U . . .
N2 N 0.84646(18) 0.86972(17) 0.27046(14) 0.0171(4) Uani 1 1 d . . . . .
H2 H 0.912794 0.895814 0.271733 0.020 Uiso 1 1 calc DR U . . .
N1 N 0.69617(18) 0.87864(16) 0.29146(14) 0.0160(4) Uani 1 1 d . . . . .
C5 C 0.0523(2) 0.47012(18) 0.28640(15) 0.0142(5) Uani 1 1 d . . . . .
C6 C 0.0381(2) 0.4809(2) 0.15923(15) 0.0149(5) Uani 1 1 d . . . . .
C49 C 0.7996(2) 0.92109(19) 0.29555(15) 0.0157(5) Uani 1 1 d . . . . .
C10 C 0.1198(2) 0.5988(2) 0.09023(16) 0.0199(5) Uani 1 1 d . . . . .
H10 H 0.138993 0.661288 0.080332 0.024 Uiso 1 1 calc R U . . .
C9 C 0.1473(2) 0.5320(2) 0.05018(16) 0.0204(5) Uani 1 1 d . . . . .
H9 H 0.186955 0.550015 0.014845 0.024 Uiso 1 1 calc R U . . .
C26 C 0.3599(2) 0.4863(2) 0.45607(17) 0.0212(6) Uani 1 1 d . . . . .
H26 H 0.391062 0.442673 0.465364 0.025 Uiso 1 1 calc R U . . .
C11 C 0.0645(2) 0.5745(2) 0.14456(16) 0.0168(5) Uani 1 1 d . . . . .
C41 C 0.7280(2) 0.73411(19) 0.16000(16) 0.0158(5) Uani 1 1 d . . . . .
C38 C 0.7064(2) 0.6111(2) 0.26377(17) 0.0192(5) Uani 1 1 d . . . . .
H38 H 0.698358 0.568887 0.298046 0.023 Uiso 1 1 calc R U . . .
C42 C 0.6612(2) 0.6362(2) 0.13333(16) 0.0172(5) Uani 1 1 d . . . . .
H42 H 0.623692 0.610475 0.079158 0.021 Uiso 1 1 calc R U . . .
C4 C -0.0925(2) 0.3320(2) 0.30626(17) 0.0197(5) Uani 1 1 d . . . . .
H4A H -0.135590 0.329275 0.254707 0.030 Uiso 1 1 calc R U . . .
H4B H -0.137617 0.310337 0.339512 0.030 Uiso 1 1 calc R U . . .
H4C H -0.056470 0.289996 0.300125 0.030 Uiso 1 1 calc R U . . .
C21 C 0.2824(2) 0.4649(2) 0.38529(15) 0.0163(5) Uani 1 1 d . . . . .
C23 C 0.2670(2) 0.6143(2) 0.43123(15) 0.0165(5) Uani 1 1 d . . . . .
C7 C 0.0616(2) 0.4114(2) 0.11606(16) 0.0172(5) Uani 1 1 d . . . . .
C24 C 0.3466(2) 0.6334(2) 0.49978(17) 0.0233(6) Uani 1 1 d . . . . .
H24 H 0.370247 0.691463 0.538498 0.028 Uiso 1 1 calc R U . . .
C1 C 0.0511(2) 0.4385(2) 0.42672(16) 0.0199(5) Uani 1 1 d . . . . .
H1A H 0.092821 0.401502 0.422003 0.030 Uiso 1 1 calc R U . . .
H1B H 0.002011 0.409915 0.455628 0.030 Uiso 1 1 calc R U . . .
H1C H 0.097898 0.505390 0.454921 0.030 Uiso 1 1 calc R U . . .
C2 C -0.0107(2) 0.4365(2) 0.34464(16) 0.0161(5) Uani 1 1 d . . . . .
C8 C 0.1163(2) 0.4393(2) 0.06251(16) 0.0200(5) Uani 1 1 d . . . . .
H8 H 0.132880 0.393916 0.033643 0.024 Uiso 1 1 calc R U . . .
C39 C 0.7763(2) 0.7083(2) 0.29313(16) 0.0168(5) Uani 1 1 d . . . . .
C32 C 0.3985(2) 0.7203(2) 0.22314(17) 0.0179(5) Uani 1 1 d . . . . .
C22 C 0.2336(2) 0.52821(19) 0.37341(15) 0.0146(5) Uani 1 1 d . . . . .
C15 C 0.0328(2) 0.6439(2) 0.18930(16) 0.0202(5) Uani 1 1 d . . . . .
H15 H 0.052097 0.641869 0.245667 0.024 Uiso 1 1 calc R U . . .
C3 C -0.0710(2) 0.4990(2) 0.35439(17) 0.0203(5) Uani 1 1 d . . . . .
H3A H -0.021203 0.565050 0.382620 0.030 Uiso 1 1 calc R U . . .
H3B H -0.119674 0.472348 0.384124 0.030 Uiso 1 1 calc R U . . .
H3C H -0.110631 0.499356 0.302644 0.030 Uiso 1 1 calc R U . . .
C27 C 0.2141(2) 0.6830(2) 0.42146(16) 0.0189(5) Uani 1 1 d . . . . .
H27 H 0.141521 0.644300 0.384888 0.023 Uiso 1 1 calc R U . . .
C19 C 0.2520(2) 0.3740(2) 0.32295(16) 0.0193(5) Uani 1 1 d . . . . .
H19 H 0.223577 0.385567 0.271121 0.023 Uiso 1 1 calc R U . . .
C31 C 0.3982(2) 0.6679(2) 0.14909(16) 0.0175(5) Uani 1 1 d . . . . .
C40 C 0.7841(2) 0.77158(19) 0.24186(16) 0.0150(5) Uani 1 1 d . . . . .
C43 C 0.8448(2) 0.7497(2) 0.37793(17) 0.0223(6) Uani 1 1 d . . . . .
H43 H 0.839875 0.811329 0.397103 0.027 Uiso 1 1 calc R U . . .
C50 C 0.8761(2) 1.0300(2) 0.32533(17) 0.0202(5) Uani 1 1 d . . . . .
C30 C 0.4022(2) 0.5744(2) 0.14373(17) 0.0187(5) Uani 1 1 d . . . . .
C36 C 0.3877(2) 0.5140(2) 0.06522(18) 0.0247(6) Uani 1 1 d . . . . .
H36A H 0.406940 0.556087 0.029808 0.037 Uiso 1 1 calc R U . . .
H36B H 0.314083 0.467555 0.042723 0.037 Uiso 1 1 calc R U . . .
H36C H 0.432624 0.479333 0.072259 0.037 Uiso 1 1 calc R U . . .
C51 C 0.9780(3) 1.0389(2) 0.3829(2) 0.0310(7) Uani 1 1 d . . . . .
H51A H 1.021904 1.024321 0.353389 0.047 Uiso 1 1 calc DR U . . .
H51B H 0.960747 0.993407 0.416050 0.047 Uiso 1 1 calc R U . . .
H51C H 1.016335 1.104835 0.415829 0.047 Uiso 1 1 calc R U . . .
C18 C 0.1658(3) 0.2862(2) 0.3336(2) 0.0303(7) Uani 1 1 d . . . . .
H18A H 0.149607 0.229524 0.292710 0.045 Uiso 1 1 calc R U . . .
H18B H 0.102683 0.297856 0.329649 0.045 Uiso 1 1 calc R U . . .
H18C H 0.189810 0.274897 0.385201 0.045 Uiso 1 1 calc R U . . .
C25 C 0.3920(2) 0.5699(2) 0.51278(17) 0.0248(6) Uani 1 1 d . . . . .
H25 H 0.444962 0.583599 0.560507 0.030 Uiso 1 1 calc R U . . .
C46 C 0.7449(2) 0.8018(2) 0.10573(16) 0.0190(5) Uani 1 1 d . . . . .
H46 H 0.745087 0.863124 0.132354 0.023 Uiso 1 1 calc R U . . .
C37 C 0.6481(2) 0.57542(19) 0.18446(18) 0.0197(5) Uani 1 1 d . . . . .
H37 H 0.599655 0.509588 0.165452 0.024 Uiso 1 1 calc R U . . .
C59 C 0.6218(2) 0.9232(2) 0.39207(17) 0.0226(6) Uani 1 1 d D . . . .
C54 C 0.6378(2) 0.92667(19) 0.31771(16) 0.0176(5) Uani 1 1 d . . . . .
C47 C 0.6585(3) 0.7626(3) 0.0274(2) 0.0343(7) Uani 1 1 d . . . . .
H47A H 0.668066 0.812981 -0.001883 0.051 Uiso 1 1 calc R U . . .
H47B H 0.589880 0.742751 0.036604 0.051 Uiso 1 1 calc R U . . .
H47C H 0.662167 0.706980 -0.002993 0.051 Uiso 1 1 calc R U . . .
C34 C 0.4445(2) 0.6011(2) 0.29096(17) 0.0185(5) Uani 1 1 d . . . . .
C60 C 0.6042(3) 0.9782(2) 0.18797(19) 0.0242(6) Uani 1 1 d . . . . .
H60 H 0.664918 0.962379 0.185629 0.029 Uiso 1 1 calc R U . . .
C52 C 0.9029(3) 1.0651(2) 0.2534(2) 0.0278(7) Uani 1 1 d . . . . .
H52A H 0.952916 1.133157 0.269994 0.042 Uiso 1 1 calc R U . . .
H52B H 0.838676 1.057886 0.215074 0.042 Uiso 1 1 calc R U . . .
H52C H 0.934238 1.026624 0.229623 0.042 Uiso 1 1 calc R U . . .
C69 C 0.5768(3) 0.2992(2) 0.1314(2) 0.0283(6) Uani 1 1 d . . . . .
H69A H 0.536127 0.337288 0.117417 0.034 Uiso 1 1 calc R U . . .
H69B H 0.526386 0.232630 0.127153 0.034 Uiso 1 1 calc R U . . .
C16 C -0.0870(2) 0.6097(2) 0.16022(18) 0.0239(6) Uani 1 1 d . . . . .
H16A H -0.107925 0.614691 0.105929 0.036 Uiso 1 1 calc R U . . .
H16B H -0.107849 0.650199 0.193375 0.036 Uiso 1 1 calc R U . . .
H16C H -0.121572 0.542458 0.162817 0.036 Uiso 1 1 calc R U . . .
C55 C 0.5855(2) 0.9676(2) 0.26744(18) 0.0208(6) Uani 1 1 d . . . . .
C61 C 0.6321(3) 1.0811(2) 0.1776(2) 0.0328(7) Uani 1 1 d . . . . .
H61A H 0.572062 1.097066 0.176220 0.049 Uiso 1 1 calc R U . . .
H61B H 0.649603 1.085816 0.128477 0.049 Uiso 1 1 calc R U . . .
H61C H 0.692659 1.126374 0.221623 0.049 Uiso 1 1 calc R U . . .
C35 C 0.4181(2) 0.5382(2) 0.21403(17) 0.0197(5) Uani 1 1 d . . . . .
C56 C 0.5159(3) 0.9996(2) 0.2896(2) 0.0290(7) Uani 1 1 d . . . . .
H56 H 0.478770 1.024795 0.254634 0.035 Uiso 1 1 calc R U . . .
C20 C 0.3441(2) 0.3493(2) 0.31842(19) 0.0235(6) Uani 1 1 d . . . . .
H20A H 0.364712 0.324639 0.363830 0.035 Uiso 1 1 calc R U . . .
H20B H 0.403565 0.407318 0.318320 0.035 Uiso 1 1 calc R U . . .
H20C H 0.323115 0.299940 0.270184 0.035 Uiso 1 1 calc R U . . .
C12 C 0.0263(2) 0.3110(2) 0.13021(17) 0.0212(6) Uani 1 1 d . . . . .
H12 H 0.039428 0.317999 0.187966 0.025 Uiso 1 1 calc R U . . .
C44 C 0.8108(3) 0.6841(3) 0.4325(2) 0.0340(7) Uani 1 1 d . . . . .
H44A H 0.820037 0.624993 0.417739 0.051 Uiso 1 1 calc R U . . .
H44B H 0.736759 0.667562 0.428040 0.051 Uiso 1 1 calc R U . . .
H44C H 0.853889 0.717718 0.486714 0.051 Uiso 1 1 calc R U . . .
C17 C 0.0886(3) 0.7481(2) 0.1850(2) 0.0318(7) Uani 1 1 d . . . . .
H17A H 0.164753 0.768049 0.202381 0.048 Uiso 1 1 calc R U . . .
H17B H 0.070188 0.789890 0.219079 0.048 Uiso 1 1 calc R U . . .
H17C H 0.066897 0.753336 0.130907 0.048 Uiso 1 1 calc R U . . .
C58 C 0.5525(3) 0.9581(2) 0.41297(19) 0.0264(6) Uani 1 1 d . . . . .
H58 H 0.541883 0.956300 0.462899 0.032 Uiso 1 1 calc R U . . .
C68 C 0.6483(2) 0.3431(2) 0.21490(19) 0.0251(6) Uani 1 1 d . . . . .
H68A H 0.699308 0.408946 0.218013 0.030 Uiso 1 1 calc R U . . .
H68B H 0.688443 0.304419 0.228069 0.030 Uiso 1 1 calc R U . . .
C28 C 0.2030(3) 0.7265(2) 0.49866(18) 0.0273(6) Uani 1 1 d . . . . .
H28A H 0.272005 0.774095 0.532655 0.041 Uiso 1 1 calc R U . . .
H28B H 0.174588 0.675211 0.524888 0.041 Uiso 1 1 calc R U . . .
H28C H 0.155278 0.758015 0.487768 0.041 Uiso 1 1 calc R U . . .
C48 C 0.8536(3) 0.8262(3) 0.0938(2) 0.0313(7) Uani 1 1 d . . . . .
H48A H 0.856014 0.767269 0.068216 0.047 Uiso 1 1 calc R U . . .
H48B H 0.907893 0.854396 0.144814 0.047 Uiso 1 1 calc R U . . .
H48C H 0.866094 0.872611 0.060901 0.047 Uiso 1 1 calc R U . . .
C14 C 0.0845(3) 0.2539(3) 0.1036(2) 0.0347(8) Uani 1 1 d . . . . .
H14A H 0.064963 0.237639 0.046231 0.052 Uiso 1 1 calc R U . . .
H14B H 0.065462 0.194534 0.122196 0.052 Uiso 1 1 calc R U . . .
H14C H 0.160354 0.292980 0.125249 0.052 Uiso 1 1 calc R U . . .
C53 C 0.8378(2) 1.0972(2) 0.36706(19) 0.0246(6) Uani 1 1 d . . . . .
H53A H 0.816052 1.072769 0.410656 0.037 Uiso 1 1 calc R U . . .
H53B H 0.778035 1.099584 0.329924 0.037 Uiso 1 1 calc R U . . .
H53C H 0.894831 1.162123 0.387247 0.037 Uiso 1 1 calc R U . . .
C29 C 0.2691(3) 0.7637(2) 0.3847(2) 0.0292(7) Uani 1 1 d . . . . .
H29A H 0.230741 0.804412 0.378483 0.044 Uiso 1 1 calc R U . . .
H29B H 0.270677 0.735620 0.333255 0.044 Uiso 1 1 calc R U . . .
H29C H 0.341045 0.802863 0.418696 0.044 Uiso 1 1 calc R U . . .
C57 C 0.4992(3) 0.9954(2) 0.3623(2) 0.0300(7) Uani 1 1 d . . . . .
H57 H 0.451406 1.018013 0.376905 0.036 Uiso 1 1 calc R U . . .
C45 C 0.9601(3) 0.7745(3) 0.3824(2) 0.0292(7) Uani 1 1 d . . . . .
H45A H 1.004552 0.805184 0.436722 0.044 Uiso 1 1 calc R U . . .
H45B H 0.981651 0.818899 0.349063 0.044 Uiso 1 1 calc R U . . .
H45C H 0.967543 0.715339 0.364317 0.044 Uiso 1 1 calc R U . . .
C33 C 0.4278(2) 0.6891(2) 0.29430(17) 0.0196(5) Uani 1 1 d . . . . .
C13 C -0.0926(3) 0.2554(2) 0.0911(2) 0.0338(7) Uani 1 1 d . . . . .
H13A H -0.128402 0.294096 0.107351 0.051 Uiso 1 1 calc R U . . .
H13B H -0.117678 0.194355 0.107054 0.051 Uiso 1 1 calc R U . . .
H13C H -0.107604 0.242091 0.034052 0.051 Uiso 1 1 calc R U . . .
C67 C 0.5916(3) 0.3490(2) 0.2761(2) 0.0303(7) Uani 1 1 d . . . . .
H67A H 0.644308 0.389362 0.326810 0.036 Uiso 1 1 calc R U . . .
H67B H 0.545078 0.381279 0.260015 0.036 Uiso 1 1 calc R U . . .
C66 C 0.5268(3) 0.2515(3) 0.2876(2) 0.0322(7) Uani 1 1 d . . . . .
H66A H 0.473967 0.211275 0.237785 0.048 Uiso 1 1 calc R U . . .
H66B H 0.491639 0.259959 0.326785 0.048 Uiso 1 1 calc R U . . .
H66C H 0.572709 0.220164 0.305632 0.048 Uiso 1 1 calc R U . . .
C62 C 0.5089(3) 0.9080(3) 0.1192(2) 0.0400(8) Uani 1 1 d . . . . .
H62A H 0.497404 0.841565 0.121037 0.060 Uiso 1 1 calc R U . . .
H62B H 0.521861 0.919837 0.069717 0.060 Uiso 1 1 calc R U . . .
H62C H 0.446518 0.917746 0.123071 0.060 Uiso 1 1 calc R U . . .
C70 C 0.6397(3) 0.2972(3) 0.0743(2) 0.0447(9) Uani 1 1 d . . . . .
H70A H 0.592055 0.270678 0.020611 0.067 Uiso 1 1 calc R U . . .
H70B H 0.677099 0.256682 0.086339 0.067 Uiso 1 1 calc R U . . .
H70C H 0.690594 0.362890 0.079153 0.067 Uiso 1 1 calc R U . . .
C75 C 0.7142(4) 1.0091(3) 0.9862(3) 0.0534(11) Uani 1 1 d . . . . .
H75A H 0.644045 0.956750 0.961451 0.080 Uiso 1 1 calc R U . . .
H75B H 0.711112 1.071130 0.983548 0.080 Uiso 1 1 calc R U . . .
H75C H 0.738867 1.007958 1.041209 0.080 Uiso 1 1 calc R U . . .
C71 C 0.7813(5) 0.9643(4) 0.7262(3) 0.0655(13) Uani 1 1 d . . . . .
H71A H 0.828805 0.953862 0.698480 0.098 Uiso 1 1 calc R U . . .
H71B H 0.775239 1.024195 0.719344 0.098 Uiso 1 1 calc R U . . .
H71C H 0.711890 0.910054 0.704902 0.098 Uiso 1 1 calc R U . . .
C74 C 0.7892(4) 0.9960(4) 0.9438(3) 0.0562(11) Uani 1 1 d . . . . .
H74A H 0.859524 1.049870 0.968303 0.067 Uiso 1 1 calc R U . . .
H74B H 0.795637 0.935294 0.949720 0.067 Uiso 1 1 calc R U . . .
C63 C 0.6619(7) 0.8634(7) 0.4453(5) 0.020(2) Uani 0.433(10) 1 d D U P A 1
H63 H 0.666022 0.810275 0.409794 0.024 Uiso 0.433(10) 1 calc R U P A 1
C73 C 0.7535(4) 0.9926(3) 0.8577(3) 0.0504(10) Uani 1 1 d . . . . .
H73A H 0.752201 1.055194 0.852013 0.060 Uiso 1 1 calc R U . . .
H73B H 0.680931 0.942044 0.834313 0.060 Uiso 1 1 calc R U . . .
C72 C 0.8243(4) 0.9716(4) 0.8121(3) 0.0602(12) Uani 1 1 d . . . . .
H72A H 0.896156 1.023970 0.832956 0.072 Uiso 1 1 calc R U . . .
H72B H 0.828464 0.910430 0.819194 0.072 Uiso 1 1 calc R U . . .
C64 C 0.7754(5) 0.9305(6) 0.4974(4) 0.030(2) Uani 0.433(10) 1 d D U P A 1
H64A H 0.820303 0.952120 0.464019 0.045 Uiso 0.433(10) 1 calc R U P A 1
H64B H 0.802491 0.895157 0.531222 0.045 Uiso 0.433(10) 1 calc R U P A 1
H64C H 0.775145 0.986608 0.529891 0.045 Uiso 0.433(10) 1 calc R U P A 1
C65 C 0.5982(6) 0.8177(6) 0.4972(5) 0.0261(18) Uani 0.433(10) 1 d D U P A 1
H65A H 0.591666 0.867761 0.532460 0.039 Uiso 0.433(10) 1 calc R U P A 1
H65B H 0.633558 0.785130 0.528206 0.039 Uiso 0.433(10) 1 calc R U P A 1
H65C H 0.528153 0.770579 0.464548 0.039 Uiso 0.433(10) 1 calc R U P A 1
C0 C 0.6959(6) 0.9037(7) 0.4542(4) 0.0229(15) Uani 0.567(10) 1 d D U P A 2
H0 H 0.752442 0.898281 0.432956 0.027 Uiso 0.567(10) 1 calc R U P A 2
C2A C 0.6360(7) 0.8074(5) 0.4717(5) 0.0370(19) Uani 0.567(10) 1 d D U P A 2
H2AA H 0.576332 0.809379 0.488196 0.055 Uiso 0.567(10) 1 calc R U P A 2
H2AB H 0.682897 0.795636 0.513741 0.055 Uiso 0.567(10) 1 calc R U P A 2
H2AC H 0.610288 0.755387 0.424461 0.055 Uiso 0.567(10) 1 calc R U P A 2
C02B C 0.7481(5) 0.9837(5) 0.5305(3) 0.0320(16) Uani 0.567(10) 1 d D U P A 2
H02G H 0.786934 1.045291 0.519120 0.048 Uiso 0.567(10) 1 calc R U P A 2
H02H H 0.796641 0.967943 0.567895 0.048 Uiso 0.567(10) 1 calc R U P A 2
H02I H 0.693984 0.988849 0.553005 0.048 Uiso 0.567(10) 1 calc R U P A 2
H31 H 0.369(3) 0.682(3) 0.104(2) 0.015(8) Uiso 1 1 d . . . . .
H32 H 0.403(3) 0.783(3) 0.225(3) 0.035(11) Uiso 1 1 d . . . . .
H33 H 0.436(4) 0.727(4) 0.345(3) 0.040(12) Uiso 1 1 d . . . . .
H34 H 0.453(3) 0.573(3) 0.333(2) 0.021(9) Uiso 1 1 d . . . . .
H35 H 0.432(3) 0.486(3) 0.213(2) 0.023(9) Uiso 1 1 d . . . . .

loop_
_atom_site_aniso_label
_atom_site_aniso_U_11
_atom_site_aniso_U_22
_atom_site_aniso_U_33
_atom_site_aniso_U_23
_atom_site_aniso_U_13
_atom_site_aniso_U_12
Tb1 0.01377(9) 0.01230(9) 0.01754(9) 0.00151(6) 0.00795(6) 0.00488(6)
Tb2 0.01304(9) 0.01633(9) 0.01381(9) 0.00239(6) 0.00620(6) 0.00474(6)
N3 0.0140(10) 0.0153(10) 0.0127(10) 0.0029(8) 0.0049(8) 0.0074(8)
N4 0.0114(10) 0.0205(11) 0.0157(10) 0.0059(9) 0.0069(8) 0.0063(9)
N2 0.0152(10) 0.0158(11) 0.0214(11) 0.0037(9) 0.0086(9) 0.0062(9)
N1 0.0164(11) 0.0146(10) 0.0189(11) 0.0016(8) 0.0085(9) 0.0075(9)
C5 0.0155(12) 0.0136(11) 0.0165(12) 0.0042(9) 0.0075(10) 0.0076(9)
C6 0.0108(11) 0.0209(13) 0.0122(11) 0.0025(10) 0.0026(9) 0.0069(10)
C49 0.0184(13) 0.0134(12) 0.0157(12) 0.0041(9) 0.0067(10) 0.0061(10)
C10 0.0195(13) 0.0235(14) 0.0171(12) 0.0069(11) 0.0042(10) 0.0096(11)
C9 0.0172(13) 0.0280(14) 0.0126(12) 0.0037(11) 0.0054(10) 0.0059(11)
C26 0.0178(13) 0.0292(15) 0.0212(13) 0.0074(11) 0.0070(11) 0.0135(12)
C11 0.0136(12) 0.0190(13) 0.0156(12) 0.0051(10) 0.0024(10) 0.0055(10)
C41 0.0154(12) 0.0158(12) 0.0191(13) 0.0038(10) 0.0090(10) 0.0076(10)
C38 0.0221(13) 0.0174(13) 0.0260(14) 0.0098(11) 0.0129(11) 0.0119(11)
C42 0.0172(12) 0.0170(12) 0.0202(12) -0.0014(10) 0.0090(10) 0.0101(10)
C4 0.0162(13) 0.0179(13) 0.0255(14) 0.0064(11) 0.0093(11) 0.0055(10)
C21 0.0160(12) 0.0186(12) 0.0159(12) 0.0055(10) 0.0069(10) 0.0074(10)
C23 0.0162(12) 0.0207(13) 0.0147(12) 0.0029(10) 0.0090(10) 0.0081(10)
C7 0.0144(12) 0.0175(12) 0.0156(12) -0.0002(10) 0.0024(10) 0.0048(10)
C24 0.0200(14) 0.0271(15) 0.0174(13) -0.0041(11) 0.0018(11) 0.0096(12)
C1 0.0192(13) 0.0269(14) 0.0173(13) 0.0083(11) 0.0100(10) 0.0101(11)
C2 0.0162(12) 0.0176(12) 0.0181(12) 0.0065(10) 0.0087(10) 0.0083(10)
C8 0.0180(13) 0.0257(14) 0.0152(12) -0.0005(10) 0.0055(10) 0.0097(11)
C39 0.0157(12) 0.0185(13) 0.0205(13) 0.0037(10) 0.0074(10) 0.0108(10)
C32 0.0186(13) 0.0149(12) 0.0214(13) 0.0017(10) 0.0091(11) 0.0074(10)
C22 0.0130(11) 0.0181(12) 0.0132(11) 0.0040(10) 0.0067(9) 0.0055(10)
C15 0.0240(14) 0.0224(13) 0.0173(12) 0.0043(10) 0.0065(11) 0.0130(11)
C3 0.0202(13) 0.0237(14) 0.0223(13) 0.0064(11) 0.0110(11) 0.0120(11)
C27 0.0178(13) 0.0196(13) 0.0191(13) 0.0004(10) 0.0063(10) 0.0085(10)
C19 0.0196(13) 0.0210(13) 0.0196(13) 0.0050(10) 0.0060(10) 0.0111(11)
C31 0.0188(13) 0.0168(12) 0.0181(13) 0.0045(10) 0.0087(10) 0.0070(10)
C40 0.0103(11) 0.0151(12) 0.0230(13) 0.0049(10) 0.0081(10) 0.0068(9)
C43 0.0286(15) 0.0244(14) 0.0194(13) 0.0054(11) 0.0079(11) 0.0164(12)
C50 0.0193(13) 0.0131(12) 0.0252(14) 0.0019(10) 0.0079(11) 0.0038(10)
C30 0.0208(13) 0.0178(13) 0.0193(13) 0.0023(10) 0.0086(11) 0.0092(11)
C36 0.0221(14) 0.0277(15) 0.0203(14) -0.0046(11) 0.0084(11) 0.0084(12)
C51 0.0254(16) 0.0199(14) 0.0355(17) -0.0034(13) -0.0009(13) 0.0057(12)
C18 0.0213(15) 0.0210(14) 0.046(2) -0.0003(13) 0.0157(14) 0.0060(12)
C25 0.0197(14) 0.0372(17) 0.0151(13) 0.0001(12) 0.0003(11) 0.0142(13)
C46 0.0232(14) 0.0194(13) 0.0202(13) 0.0066(10) 0.0115(11) 0.0116(11)
C37 0.0188(13) 0.0110(11) 0.0295(14) -0.0008(10) 0.0112(11) 0.0060(10)
C59 0.0214(14) 0.0271(15) 0.0199(13) -0.0016(11) 0.0054(11) 0.0137(12)
C54 0.0170(12) 0.0122(11) 0.0220(13) -0.0004(10) 0.0072(10) 0.0051(10)
C47 0.0403(19) 0.0309(17) 0.0261(16) 0.0103(13) 0.0029(14) 0.0118(15)
C34 0.0186(13) 0.0188(13) 0.0183(13) 0.0053(11) 0.0070(10) 0.0071(11)
C60 0.0315(16) 0.0204(14) 0.0298(15) 0.0111(12) 0.0146(13) 0.0158(12)
C52 0.0339(17) 0.0140(13) 0.0363(17) 0.0051(12) 0.0201(14) 0.0056(12)
C69 0.0252(15) 0.0224(14) 0.0312(16) 0.0030(12) 0.0011(13) 0.0089(12)
C16 0.0255(15) 0.0307(15) 0.0222(14) 0.0050(12) 0.0087(12) 0.0184(13)
C55 0.0211(13) 0.0124(12) 0.0326(15) 0.0063(11) 0.0121(12) 0.0083(10)
C61 0.047(2) 0.0210(15) 0.0392(18) 0.0130(14) 0.0189(16) 0.0177(14)
C35 0.0233(14) 0.0144(12) 0.0232(14) 0.0046(11) 0.0110(11) 0.0076(11)
C56 0.0346(17) 0.0246(15) 0.0363(17) 0.0097(13) 0.0157(14) 0.0177(13)
C20 0.0246(14) 0.0239(14) 0.0277(15) 0.0058(12) 0.0118(12) 0.0140(12)
C12 0.0231(14) 0.0188(13) 0.0201(13) 0.0013(10) 0.0072(11) 0.0080(11)
C44 0.045(2) 0.0394(19) 0.0232(15) 0.0142(14) 0.0112(14) 0.0215(16)
C17 0.0418(19) 0.0247(15) 0.0345(17) 0.0088(13) 0.0142(15) 0.0176(14)
C58 0.0267(15) 0.0288(15) 0.0269(15) 0.0003(12) 0.0125(12) 0.0145(13)
C68 0.0221(14) 0.0247(14) 0.0283(15) 0.0052(12) 0.0052(12) 0.0115(12)
C28 0.0313(16) 0.0321(16) 0.0233(14) 0.0006(12) 0.0129(12) 0.0176(14)
C48 0.0352(18) 0.0388(18) 0.0360(17) 0.0218(15) 0.0238(15) 0.0209(15)
C14 0.052(2) 0.0248(16) 0.0337(17) 0.0036(13) 0.0172(16) 0.0221(16)
C53 0.0253(15) 0.0125(12) 0.0316(15) -0.0020(11) 0.0108(12) 0.0044(11)
C29 0.0334(17) 0.0295(16) 0.0381(18) 0.0131(14) 0.0212(14) 0.0196(14)
C57 0.0323(17) 0.0306(16) 0.0402(18) 0.0093(14) 0.0210(14) 0.0212(14)
C45 0.0259(16) 0.0326(17) 0.0290(16) 0.0032(13) 0.0014(12) 0.0173(13)
C33 0.0195(13) 0.0214(13) 0.0189(13) 0.0010(11) 0.0096(11) 0.0088(11)
C13 0.0303(17) 0.0246(16) 0.0311(17) 0.0018(13) 0.0030(14) 0.0005(13)
C67 0.0303(17) 0.0283(16) 0.0330(17) 0.0033(13) 0.0097(14) 0.0144(14)
C66 0.0390(18) 0.0285(16) 0.0317(17) 0.0036(13) 0.0143(14) 0.0160(14)
C62 0.050(2) 0.0285(17) 0.0309(18) 0.0060(14) 0.0093(16) 0.0072(16)
C70 0.048(2) 0.052(2) 0.0305(18) 0.0097(17) 0.0137(16) 0.0157(19)
C75 0.059(3) 0.035(2) 0.059(3) 0.0072(19) 0.020(2) 0.012(2)
C71 0.073(3) 0.065(3) 0.063(3) 0.016(3) 0.025(3) 0.031(3)
C74 0.057(3) 0.049(3) 0.055(3) 0.014(2) 0.007(2) 0.019(2)
C63 0.015(4) 0.020(4) 0.018(3) -0.002(3) 0.003(3) 0.004(3)
C73 0.047(2) 0.038(2) 0.056(3) 0.0128(19) 0.006(2) 0.0128(19)
C72 0.055(3) 0.061(3) 0.066(3) 0.017(3) 0.022(2) 0.024(2)
C64 0.018(4) 0.034(4) 0.028(4) 0.008(3) 0.002(3) 0.004(3)
C65 0.022(4) 0.036(4) 0.019(3) 0.009(3) 0.008(3) 0.009(3)
C0 0.022(3) 0.032(4) 0.016(3) 0.001(3) 0.006(3) 0.014(3)
C2A 0.039(4) 0.031(3) 0.031(3) 0.010(3) -0.006(3) 0.012(3)
C02B 0.032(3) 0.033(3) 0.021(3) -0.001(2) 0.005(2) 0.008(2)

_geom_special_details            
;
 All esds (except the esd in the dihedral angle between two l.s. planes)
 are estimated using the full covariance matrix.  The cell esds are taken
 into account individually in the estimation of esds in distances, angles
 and torsion angles; correlations between esds in cell parameters are only
 used when they are defined by crystal symmetry.  An approximate (isotropic)
 treatment of cell esds is used for estimating esds involving l.s. planes.
;
loop_
_geom_bond_atom_site_label_1
_geom_bond_atom_site_label_2
_geom_bond_distance
_geom_bond_site_symmetry_2
_geom_bond_publ_flag
Tb1 N1 2.469(2) . ?
Tb1 C41 2.833(3) . ?
Tb1 C38 2.818(3) . ?
Tb1 C42 2.821(2) . ?
Tb1 C32 2.561(3) . ?
Tb1 C31 2.470(3) . ?
Tb1 C40 2.799(2) . ?
Tb1 C30 2.563(3) . ?
Tb1 C37 2.792(3) . ?
Tb1 C34 2.436(3) . ?
Tb1 C35 2.616(3) . ?
Tb1 C33 2.467(3) . ?
Tb2 N3 2.463(2) . ?
Tb2 C6 2.798(3) . ?
Tb2 C10 2.815(3) . ?
Tb2 C9 2.808(3) . ?
Tb2 C11 2.829(3) . ?
Tb2 C8 2.843(3) . ?
Tb2 C32 2.422(3) . ?
Tb2 C31 2.603(3) . ?
Tb2 C30 2.572(3) . ?
Tb2 C34 2.569(3) . ?
Tb2 C35 2.472(3) . ?
Tb2 C33 2.460(3) . ?
N3 C5 1.360(3) . ?
N3 C22 1.424(3) . ?
N4 H4 0.8800 . ?
N4 C5 1.315(4) . ?
N4 C6 1.388(3) . ?
N2 H2 0.8800 . ?
N2 C49 1.315(4) . ?
N2 C40 1.387(3) . ?
N1 C49 1.364(4) . ?
N1 C54 1.425(3) . ?
C5 C2 1.556(4) . ?
C6 C11 1.425(4) . ?
C6 C7 1.427(4) . ?
C49 C50 1.557(4) . ?
C10 H10 0.9500 . ?
C10 C9 1.407(4) . ?
C10 C11 1.402(4) . ?
C9 H9 0.9500 . ?
C9 C8 1.392(4) . ?
C26 H26 0.9500 . ?
C26 C21 1.397(4) . ?
C26 C25 1.382(4) . ?
C11 C15 1.520(4) . ?
C41 C42 1.394(4) . ?
C41 C40 1.433(4) . ?
C41 C46 1.515(4) . ?
C38 H38 0.9500 . ?
C38 C39 1.398(4) . ?
C38 C37 1.399(4) . ?
C42 H42 0.9500 . ?
C42 C37 1.393(4) . ?
C4 H4A 0.9800 . ?
C4 H4B 0.9800 . ?
C4 H4C 0.9800 . ?
C4 C2 1.540(4) . ?
C21 C22 1.412(4) . ?
C21 C19 1.523(4) . ?
C23 C24 1.393(4) . ?
C23 C22 1.417(4) . ?
C23 C27 1.524(4) . ?
C7 C8 1.394(4) . ?
C7 C12 1.512(4) . ?
C24 H24 0.9500 . ?
C24 C25 1.382(4) . ?
C1 H1A 0.9800 . ?
C1 H1B 0.9800 . ?
C1 H1C 0.9800 . ?
C1 C2 1.535(4) . ?
C2 C3 1.537(4) . ?
C8 H8 0.9500 . ?
C39 C40 1.422(4) . ?
C39 C43 1.519(4) . ?
C32 C31 1.466(4) . ?
C32 C33 1.459(4) . ?
C32 H32 0.94(5) . ?
C15 H15 1.0000 . ?
C15 C16 1.538(4) . ?
C15 C17 1.524(4) . ?
C3 H3A 0.9800 . ?
C3 H3B 0.9800 . ?
C3 H3C 0.9800 . ?
C27 H27 1.0000 . ?
C27 C28 1.533(4) . ?
C27 C29 1.527(4) . ?
C19 H19 1.0000 . ?
C19 C18 1.525(4) . ?
C19 C20 1.526(4) . ?
C31 C30 1.455(4) . ?
C31 H31 0.93(4) . ?
C43 H43 1.0000 . ?
C43 C44 1.531(4) . ?
C43 C45 1.538(4) . ?
C50 C51 1.540(4) . ?
C50 C52 1.543(4) . ?
C50 C53 1.535(4) . ?
C30 C36 1.513(4) . ?
C30 C35 1.457(4) . ?
C36 H36A 0.9800 . ?
C36 H36B 0.9800 . ?
C36 H36C 0.9800 . ?
C51 H51A 0.9800 . ?
C51 H51B 0.9800 . ?
C51 H51C 0.9800 . ?
C18 H18A 0.9800 . ?
C18 H18B 0.9800 . ?
C18 H18C 0.9800 . ?
C25 H25 0.9500 . ?
C46 H46 1.0000 . ?
C46 C47 1.525(4) . ?
C46 C48 1.540(4) . ?
C37 H37 0.9500 . ?
C59 C54 1.417(4) . ?
C59 C58 1.395(4) . ?
C59 C63 1.577(9) . ?
C59 C0 1.508(7) . ?
C54 C55 1.410(4) . ?
C47 H47A 0.9800 . ?
C47 H47B 0.9800 . ?
C47 H47C 0.9800 . ?
C34 C35 1.463(4) . ?
C34 C33 1.460(4) . ?
C34 H34 0.94(4) . ?
C60 H60 1.0000 . ?
C60 C55 1.537(4) . ?
C60 C61 1.531(4) . ?
C60 C62 1.534(5) . ?
C52 H52A 0.9800 . ?
C52 H52B 0.9800 . ?
C52 H52C 0.9800 . ?
C69 H69A 0.9900 . ?
C69 H69B 0.9900 . ?
C69 C68 1.515(4) . ?
C69 C70 1.524(5) . ?
C16 H16A 0.9800 . ?
C16 H16B 0.9800 . ?
C16 H16C 0.9800 . ?
C55 C56 1.380(4) . ?
C61 H61A 0.9800 . ?
C61 H61B 0.9800 . ?
C61 H61C 0.9800 . ?
C35 H35 0.90(4) . ?
C56 H56 0.9500 . ?
C56 C57 1.392(5) . ?
C20 H20A 0.9800 . ?
C20 H20B 0.9800 . ?
C20 H20C 0.9800 . ?
C12 H12 1.0000 . ?
C12 C14 1.527(4) . ?
C12 C13 1.535(4) . ?
C44 H44A 0.9800 . ?
C44 H44B 0.9800 . ?
C44 H44C 0.9800 . ?
C17 H17A 0.9800 . ?
C17 H17B 0.9800 . ?
C17 H17C 0.9800 . ?
C58 H58 0.9500 . ?
C58 C57 1.381(5) . ?
C68 H68A 0.9900 . ?
C68 H68B 0.9900 . ?
C68 C67 1.527(5) . ?
C28 H28A 0.9800 . ?
C28 H28B 0.9800 . ?
C28 H28C 0.9800 . ?
C48 H48A 0.9800 . ?
C48 H48B 0.9800 . ?
C48 H48C 0.9800 . ?
C14 H14A 0.9800 . ?
C14 H14B 0.9800 . ?
C14 H14C 0.9800 . ?
C53 H53A 0.9800 . ?
C53 H53B 0.9800 . ?
C53 H53C 0.9800 . ?
C29 H29A 0.9800 . ?
C29 H29B 0.9800 . ?
C29 H29C 0.9800 . ?
C57 H57 0.9500 . ?
C45 H45A 0.9800 . ?
C45 H45B 0.9800 . ?
C45 H45C 0.9800 . ?
C33 H33 0.97(5) . ?
C13 H13A 0.9800 . ?
C13 H13B 0.9800 . ?
C13 H13C 0.9800 . ?
C67 H67A 0.9900 . ?
C67 H67B 0.9900 . ?
C67 C66 1.513(5) . ?
C66 H66A 0.9800 . ?
C66 H66B 0.9800 . ?
C66 H66C 0.9800 . ?
C62 H62A 0.9800 . ?
C62 H62B 0.9800 . ?
C62 H62C 0.9800 . ?
C70 H70A 0.9800 . ?
C70 H70B 0.9800 . ?
C70 H70C 0.9800 . ?
C75 H75A 0.9800 . ?
C75 H75B 0.9800 . ?
C75 H75C 0.9800 . ?
C75 C74 1.514(7) . ?
C71 H71A 0.9800 . ?
C71 H71B 0.9800 . ?
C71 H71C 0.9800 . ?
C71 C72 1.505(8) . ?
C74 H74A 0.9900 . ?
C74 H74B 0.9900 . ?
C74 C73 1.509(7) . ?
C63 H63 1.0000 . ?
C63 C64 1.551(11) . ?
C63 C65 1.515(11) . ?
C73 H73A 0.9900 . ?
C73 H73B 0.9900 . ?
C73 C72 1.543(7) . ?
C72 H72A 0.9900 . ?
C72 H72B 0.9900 . ?
C64 H64A 0.9800 . ?
C64 H64B 0.9800 . ?
C64 H64C 0.9800 . ?
C65 H65A 0.9800 . ?
C65 H65B 0.9800 . ?
C65 H65C 0.9800 . ?
C0 H0 1.0000 . ?
C0 C2A 1.528(10) . ?
C0 C02B 1.539(9) . ?
C2A H2AA 0.9800 . ?
C2A H2AB 0.9800 . ?
C2A H2AC 0.9800 . ?
C02B H02G 0.9800 . ?
C02B H02H 0.9800 . ?
C02B H02I 0.9800 . ?

loop_
_geom_angle_atom_site_label_1
_geom_angle_atom_site_label_2
_geom_angle_atom_site_label_3
_geom_angle
_geom_angle_site_symmetry_1
_geom_angle_site_symmetry_3
_geom_angle_publ_flag
N1 Tb1 C41 75.67(7) . . ?
N1 Tb1 C38 103.11(8) . . ?
N1 Tb1 C42 104.18(8) . . ?
N1 Tb1 C32 99.84(8) . . ?
N1 Tb1 C31 117.93(8) . . ?
N1 Tb1 C40 59.02(7) . . ?
N1 Tb1 C30 150.72(8) . . ?
N1 Tb1 C37 119.19(8) . . ?
N1 Tb1 C35 162.70(8) . . ?
C38 Tb1 C41 59.88(8) . . ?
C38 Tb1 C42 50.81(8) . . ?
C42 Tb1 C41 28.54(8) . . ?
C32 Tb1 C41 139.51(8) . . ?
C32 Tb1 C38 153.89(9) . . ?
C32 Tb1 C42 133.76(9) . . ?
C32 Tb1 C40 154.84(8) . . ?
C32 Tb1 C30 59.09(9) . . ?
C32 Tb1 C37 138.91(9) . . ?
C32 Tb1 C35 68.39(9) . . ?
C31 Tb1 C41 112.70(8) . . ?
C31 Tb1 C38 135.46(9) . . ?
C31 Tb1 C42 100.07(8) . . ?
C31 Tb1 C32 33.81(9) . . ?
C31 Tb1 C40 140.89(8) . . ?
C31 Tb1 C30 33.54(9) . . ?
C31 Tb1 C37 109.21(9) . . ?
C31 Tb1 C35 59.28(9) . . ?
C40 Tb1 C41 29.47(8) . . ?
C40 Tb1 C38 51.26(8) . . ?
C40 Tb1 C42 51.23(8) . . ?
C30 Tb1 C41 106.35(9) . . ?
C30 Tb1 C38 102.81(9) . . ?
C30 Tb1 C42 82.14(8) . . ?
C30 Tb1 C40 133.35(8) . . ?
C30 Tb1 C37 79.90(9) . . ?
C30 Tb1 C35 32.67(9) . . ?
C37 Tb1 C41 51.18(8) . . ?
C37 Tb1 C38 28.87(9) . . ?
C37 Tb1 C42 28.74(8) . . ?
C37 Tb1 C40 60.18(8) . . ?
C34 Tb1 N1 130.07(9) . . ?
C34 Tb1 C41 149.35(9) . . ?
C34 Tb1 C38 94.28(9) . . ?
C34 Tb1 C42 122.53(9) . . ?
C34 Tb1 C32 61.04(9) . . ?
C34 Tb1 C31 72.91(9) . . ?
C34 Tb1 C40 142.25(9) . . ?
C34 Tb1 C30 60.69(9) . . ?
C34 Tb1 C37 98.19(9) . . ?
C34 Tb1 C35 33.41(9) . . ?
C34 Tb1 C33 34.63(9) . . ?
C35 Tb1 C41 121.58(8) . . ?
C35 Tb1 C38 86.35(9) . . ?
C35 Tb1 C42 93.04(8) . . ?
C35 Tb1 C40 135.25(8) . . ?
C35 Tb1 C37 75.76(8) . . ?
C33 Tb1 N1 104.01(9) . . ?
C33 Tb1 C41 173.18(9) . . ?
C33 Tb1 C38 126.37(9) . . ?
C33 Tb1 C42 151.26(9) . . ?
C33 Tb1 C32 33.67(9) . . ?
C33 Tb1 C31 61.23(9) . . ?
C33 Tb1 C40 155.33(9) . . ?
C33 Tb1 C30 70.50(9) . . ?
C33 Tb1 C37 132.34(9) . . ?
C33 Tb1 C35 59.07(9) . . ?
N3 Tb2 C6 58.96(7) . . ?
N3 Tb2 C10 104.85(8) . . ?
N3 Tb2 C9 118.83(8) . . ?
N3 Tb2 C11 76.17(7) . . ?
N3 Tb2 C8 101.89(8) . . ?
N3 Tb2 C31 162.08(8) . . ?
N3 Tb2 C30 152.57(8) . . ?
N3 Tb2 C34 100.76(8) . . ?
N3 Tb2 C35 119.60(8) . . ?
C6 Tb2 C10 51.27(8) . . ?
C6 Tb2 C9 59.97(8) . . ?
C6 Tb2 C11 29.32(8) . . ?
C6 Tb2 C8 50.82(8) . . ?
C10 Tb2 C11 28.76(8) . . ?
C10 Tb2 C8 50.67(8) . . ?
C9 Tb2 C10 28.97(8) . . ?
C9 Tb2 C11 51.34(8) . . ?
C9 Tb2 C8 28.52(9) . . ?
C11 Tb2 C8 59.55(8) . . ?
C32 Tb2 N3 128.75(8) . . ?
C32 Tb2 C6 137.48(9) . . ?
C32 Tb2 C10 91.64(9) . . ?
C32 Tb2 C9 98.94(9) . . ?
C32 Tb2 C11 108.23(9) . . ?
C32 Tb2 C8 124.86(9) . . ?
C32 Tb2 C31 33.68(9) . . ?
C32 Tb2 C30 60.71(9) . . ?
C32 Tb2 C34 61.11(9) . . ?
C32 Tb2 C35 72.97(9) . . ?
C32 Tb2 C33 34.77(10) . . ?
C31 Tb2 C6 133.34(8) . . ?
C31 Tb2 C10 82.98(9) . . ?
C31 Tb2 C9 75.68(8) . . ?
C31 Tb2 C11 109.86(8) . . ?
C31 Tb2 C8 95.53(9) . . ?
C30 Tb2 C6 135.80(8) . . ?
C30 Tb2 C10 100.10(9) . . ?
C30 Tb2 C9 79.45(9) . . ?
C30 Tb2 C11 128.58(9) . . ?
C30 Tb2 C8 85.20(9) . . ?
C30 Tb2 C31 32.65(9) . . ?
C34 Tb2 C6 157.79(8) . . ?
C34 Tb2 C10 150.86(9) . . ?
C34 Tb2 C9 138.34(8) . . ?
C34 Tb2 C11 163.96(9) . . ?
C34 Tb2 C8 135.92(9) . . ?
C34 Tb2 C31 68.63(9) . . ?
C34 Tb2 C30 58.92(9) . . ?
C35 Tb2 C6 145.89(9) . . ?
C35 Tb2 C10 132.97(9) . . ?
C35 Tb2 C9 108.39(9) . . ?
C35 Tb2 C11 159.70(9) . . ?
C35 Tb2 C8 102.52(9) . . ?
C35 Tb2 C31 59.45(9) . . ?
C35 Tb2 C30 33.52(9) . . ?
C35 Tb2 C34 33.66(9) . . ?
C33 Tb2 N3 103.52(8) . . ?
C33 Tb2 C6 151.40(8) . . ?
C33 Tb2 C10 124.35(9) . . ?
C33 Tb2 C9 133.08(9) . . ?
C33 Tb2 C11 131.07(9) . . ?
C33 Tb2 C8 154.32(9) . . ?
C33 Tb2 C31 59.48(9) . . ?
C33 Tb2 C30 70.47(9) . . ?
C33 Tb2 C34 33.66(9) . . ?
C33 Tb2 C35 61.17(9) . . ?
C5 N3 Tb2 128.37(17) . . ?
C5 N3 C22 125.1(2) . . ?
C22 N3 Tb2 106.55(15) . . ?
C5 N4 H4 122.0 . . ?
C5 N4 C6 115.9(2) . . ?
C6 N4 H4 122.0 . . ?
C49 N2 H2 122.3 . . ?
C49 N2 C40 115.4(2) . . ?
C40 N2 H2 122.3 . . ?
C49 N1 Tb1 127.75(17) . . ?
C49 N1 C54 125.7(2) . . ?
C54 N1 Tb1 106.54(16) . . ?
N3 C5 C2 128.4(2) . . ?
N4 C5 N3 120.1(2) . . ?
N4 C5 C2 111.5(2) . . ?
N4 C6 Tb2 116.50(17) . . ?
N4 C6 C11 119.7(2) . . ?
N4 C6 C7 119.4(2) . . ?
C11 C6 Tb2 76.58(15) . . ?
C11 C6 C7 120.8(2) . . ?
C7 C6 Tb2 77.71(15) . . ?
N2 C49 N1 120.8(2) . . ?
N2 C49 C50 111.1(2) . . ?
N1 C49 C50 128.0(2) . . ?
Tb2 C10 H10 120.0 . . ?
C9 C10 Tb2 75.25(16) . . ?
C9 C10 H10 119.6 . . ?
C11 C10 Tb2 76.18(16) . . ?
C11 C10 H10 119.6 . . ?
C11 C10 C9 120.8(3) . . ?
Tb2 C9 H9 117.8 . . ?
C10 C9 Tb2 75.78(16) . . ?
C10 C9 H9 120.1 . . ?
C8 C9 Tb2 77.11(16) . . ?
C8 C9 C10 119.8(3) . . ?
C8 C9 H9 120.1 . . ?
C21 C26 H26 119.5 . . ?
C25 C26 H26 119.5 . . ?
C25 C26 C21 121.1(3) . . ?
C6 C11 Tb2 74.10(15) . . ?
C6 C11 C15 118.6(2) . . ?
C10 C11 Tb2 75.06(16) . . ?
C10 C11 C6 118.5(3) . . ?
C10 C11 C15 122.9(3) . . ?
C15 C11 Tb2 120.51(18) . . ?
C42 C41 Tb1 75.23(15) . . ?
C42 C41 C40 118.5(2) . . ?
C42 C41 C46 122.6(3) . . ?
C40 C41 Tb1 73.95(14) . . ?
C40 C41 C46 118.9(2) . . ?
C46 C41 Tb1 122.11(17) . . ?
Tb1 C38 H38 119.7 . . ?
C39 C38 Tb1 77.10(15) . . ?
C39 C38 H38 119.6 . . ?
C39 C38 C37 120.7(3) . . ?
C37 C38 Tb1 74.52(15) . . ?
C37 C38 H38 119.6 . . ?
Tb1 C42 H42 121.1 . . ?
C41 C42 Tb1 76.22(15) . . ?
C41 C42 H42 119.3 . . ?
C37 C42 Tb1 74.50(15) . . ?
C37 C42 C41 121.4(3) . . ?
C37 C42 H42 119.3 . . ?
H4A C4 H4B 109.5 . . ?
H4A C4 H4C 109.5 . . ?
H4B C4 H4C 109.5 . . ?
C2 C4 H4A 109.5 . . ?
C2 C4 H4B 109.5 . . ?
C2 C4 H4C 109.5 . . ?
C26 C21 C22 119.0(3) . . ?
C26 C21 C19 119.6(2) . . ?
C22 C21 C19 121.4(2) . . ?
C24 C23 C22 118.7(3) . . ?
C24 C23 C27 119.9(2) . . ?
C22 C23 C27 121.4(2) . . ?
C6 C7 Tb2 73.08(15) . . ?
C6 C7 C12 118.9(2) . . ?
C8 C7 Tb2 75.28(16) . . ?
C8 C7 C6 118.2(3) . . ?
C8 C7 C12 122.9(3) . . ?
C12 C7 Tb2 121.97(18) . . ?
C23 C24 H24 119.2 . . ?
C25 C24 C23 121.5(3) . . ?
C25 C24 H24 119.2 . . ?
H1A C1 H1B 109.5 . . ?
H1A C1 H1C 109.5 . . ?
H1B C1 H1C 109.5 . . ?
C2 C1 H1A 109.5 . . ?
C2 C1 H1B 109.5 . . ?
C2 C1 H1C 109.5 . . ?
C4 C2 C5 107.3(2) . . ?
C1 C2 C5 117.6(2) . . ?
C1 C2 C4 107.8(2) . . ?
C1 C2 C3 107.9(2) . . ?
C3 C2 C5 108.4(2) . . ?
C3 C2 C4 107.5(2) . . ?
Tb2 C8 H8 121.2 . . ?
C9 C8 Tb2 74.37(16) . . ?
C9 C8 C7 121.7(3) . . ?
C9 C8 H8 119.1 . . ?
C7 C8 Tb2 76.42(16) . . ?
C7 C8 H8 119.1 . . ?
C38 C39 Tb1 74.36(16) . . ?
C38 C39 C40 119.0(3) . . ?
C38 C39 C43 122.8(3) . . ?
C40 C39 Tb1 73.33(15) . . ?
C40 C39 C43 118.2(2) . . ?
C43 C39 Tb1 123.24(17) . . ?
Tb1 C32 H32 115(3) . . ?
Tb2 C32 Tb1 110.92(11) . . ?
Tb2 C32 H32 134(3) . . ?
C31 C32 Tb1 69.67(15) . . ?
C31 C32 Tb2 79.94(16) . . ?
C31 C32 H32 116(3) . . ?
C33 C32 Tb1 69.63(15) . . ?
C33 C32 Tb2 74.04(16) . . ?
C33 C32 C31 118.5(2) . . ?
C33 C32 H32 122(3) . . ?
C21 C22 N3 119.4(2) . . ?
C21 C22 C23 119.9(2) . . ?
C23 C22 N3 120.4(2) . . ?
C11 C15 H15 107.5 . . ?
C11 C15 C16 109.9(2) . . ?
C11 C15 C17 113.5(2) . . ?
C16 C15 H15 107.5 . . ?
C17 C15 H15 107.5 . . ?
C17 C15 C16 110.6(3) . . ?
C2 C3 H3A 109.5 . . ?
C2 C3 H3B 109.5 . . ?
C2 C3 H3C 109.5 . . ?
H3A C3 H3B 109.5 . . ?
H3A C3 H3C 109.5 . . ?
H3B C3 H3C 109.5 . . ?
C23 C27 H27 107.1 . . ?
C23 C27 C28 112.5(2) . . ?
C23 C27 C29 113.0(2) . . ?
C28 C27 H27 107.1 . . ?
C29 C27 H27 107.1 . . ?
C29 C27 C28 109.6(3) . . ?
C21 C19 H19 107.3 . . ?
C21 C19 C18 112.4(2) . . ?
C21 C19 C20 113.8(2) . . ?
C18 C19 H19 107.3 . . ?
C18 C19 C20 108.5(2) . . ?
C20 C19 H19 107.3 . . ?
Tb1 C31 Tb2 108.04(10) . . ?
Tb1 C31 H31 139(2) . . ?
Tb2 C31 H31 113(2) . . ?
C32 C31 Tb1 76.52(16) . . ?
C32 C31 Tb2 66.38(15) . . ?
C32 C31 H31 117(2) . . ?
C30 C31 Tb1 76.75(17) . . ?
C30 C31 Tb2 72.51(16) . . ?
C30 C31 C32 119.8(2) . . ?
C30 C31 H31 119(2) . . ?
N2 C40 Tb1 116.94(16) . . ?
N2 C40 C41 119.5(2) . . ?
N2 C40 C39 120.4(3) . . ?
C41 C40 Tb1 76.58(14) . . ?
C39 C40 Tb1 77.54(15) . . ?
C39 C40 C41 120.1(2) . . ?
C39 C43 H43 107.5 . . ?
C39 C43 C44 113.9(3) . . ?
C39 C43 C45 109.7(2) . . ?
C44 C43 H43 107.5 . . ?
C44 C43 C45 110.4(3) . . ?
C45 C43 H43 107.5 . . ?
C51 C50 C49 108.2(2) . . ?
C51 C50 C52 108.0(3) . . ?
C52 C50 C49 106.8(2) . . ?
C53 C50 C49 117.2(2) . . ?
C53 C50 C51 107.3(3) . . ?
C53 C50 C52 109.0(2) . . ?
Tb1 C30 Tb2 106.17(10) . . ?
C31 C30 Tb1 69.71(16) . . ?
C31 C30 Tb2 74.84(15) . . ?
C31 C30 C36 120.1(3) . . ?
C31 C30 C35 119.7(2) . . ?
C36 C30 Tb1 127.41(19) . . ?
C36 C30 Tb2 126.4(2) . . ?
C35 C30 Tb1 75.68(17) . . ?
C35 C30 Tb2 69.50(16) . . ?
C35 C30 C36 120.1(3) . . ?
C30 C36 H36A 109.5 . . ?
C30 C36 H36B 109.5 . . ?
C30 C36 H36C 109.5 . . ?
H36A C36 H36B 109.5 . . ?
H36A C36 H36C 109.5 . . ?
H36B C36 H36C 109.5 . . ?
C50 C51 H51A 109.5 . . ?
C50 C51 H51B 109.5 . . ?
C50 C51 H51C 109.5 . . ?
H51A C51 H51B 109.5 . . ?
H51A C51 H51C 109.5 . . ?
H51B C51 H51C 109.5 . . ?
C19 C18 H18A 109.5 . . ?
C19 C18 H18B 109.5 . . ?
C19 C18 H18C 109.5 . . ?
H18A C18 H18B 109.5 . . ?
H18A C18 H18C 109.5 . . ?
H18B C18 H18C 109.5 . . ?
C26 C25 H25 120.1 . . ?
C24 C25 C26 119.8(3) . . ?
C24 C25 H25 120.1 . . ?
C41 C46 H46 107.6 . . ?
C41 C46 C47 113.3(3) . . ?
C41 C46 C48 109.4(2) . . ?
C47 C46 H46 107.6 . . ?
C47 C46 C48 111.1(3) . . ?
C48 C46 H46 107.6 . . ?
Tb1 C37 H37 117.5 . . ?
C38 C37 Tb1 76.61(15) . . ?
C38 C37 H37 120.0 . . ?
C42 C37 Tb1 76.77(15) . . ?
C42 C37 C38 120.1(3) . . ?
C42 C37 H37 120.0 . . ?
C54 C59 C63 122.0(4) . . ?
C54 C59 C0 119.9(3) . . ?
C58 C59 C54 119.2(3) . . ?
C58 C59 C63 117.7(4) . . ?
C58 C59 C0 119.4(3) . . ?
C59 C54 N1 119.3(3) . . ?
C55 C54 N1 121.0(3) . . ?
C55 C54 C59 119.2(3) . . ?
C46 C47 H47A 109.5 . . ?
C46 C47 H47B 109.5 . . ?
C46 C47 H47C 109.5 . . ?
H47A C47 H47B 109.5 . . ?
H47A C47 H47C 109.5 . . ?
H47B C47 H47C 109.5 . . ?
Tb1 C34 Tb2 110.17(11) . . ?
Tb1 C34 H34 131(2) . . ?
Tb2 C34 H34 119(2) . . ?
C35 C34 Tb1 80.06(16) . . ?
C35 C34 Tb2 69.53(16) . . ?
C35 C34 H34 115(2) . . ?
C33 C34 Tb1 73.84(16) . . ?
C33 C34 Tb2 69.06(16) . . ?
C33 C34 C35 118.3(3) . . ?
C33 C34 H34 124(2) . . ?
C55 C60 H60 107.8 . . ?
C61 C60 H60 107.8 . . ?
C61 C60 C55 112.4(3) . . ?
C61 C60 C62 109.1(3) . . ?
C62 C60 H60 107.8 . . ?
C62 C60 C55 111.8(3) . . ?
C50 C52 H52A 109.5 . . ?
C50 C52 H52B 109.5 . . ?
C50 C52 H52C 109.5 . . ?
H52A C52 H52B 109.5 . . ?
H52A C52 H52C 109.5 . . ?
H52B C52 H52C 109.5 . . ?
H69A C69 H69B 108.0 . . ?
C68 C69 H69A 109.4 . . ?
C68 C69 H69B 109.4 . . ?
C68 C69 C70 111.1(3) . . ?
C70 C69 H69A 109.4 . . ?
C70 C69 H69B 109.4 . . ?
C15 C16 H16A 109.5 . . ?
C15 C16 H16B 109.5 . . ?
C15 C16 H16C 109.5 . . ?
H16A C16 H16B 109.5 . . ?
H16A C16 H16C 109.5 . . ?
H16B C16 H16C 109.5 . . ?
C54 C55 C60 121.6(2) . . ?
C56 C55 C54 119.8(3) . . ?
C56 C55 C60 118.6(3) . . ?
C60 C61 H61A 109.5 . . ?
C60 C61 H61B 109.5 . . ?
C60 C61 H61C 109.5 . . ?
H61A C61 H61B 109.5 . . ?
H61A C61 H61C 109.5 . . ?
H61B C61 H61C 109.5 . . ?
Tb1 C35 H35 119(3) . . ?
Tb2 C35 Tb1 107.53(10) . . ?
Tb2 C35 H35 133(3) . . ?
C30 C35 Tb1 71.65(16) . . ?
C30 C35 Tb2 76.99(17) . . ?
C30 C35 C34 120.0(2) . . ?
C30 C35 H35 120(2) . . ?
C34 C35 Tb1 66.53(15) . . ?
C34 C35 Tb2 76.81(16) . . ?
C34 C35 H35 118(2) . . ?
C55 C56 H56 119.5 . . ?
C55 C56 C57 121.1(3) . . ?
C57 C56 H56 119.5 . . ?
C19 C20 H20A 109.5 . . ?
C19 C20 H20B 109.5 . . ?
C19 C20 H20C 109.5 . . ?
H20A C20 H20B 109.5 . . ?
H20A C20 H20C 109.5 . . ?
H20B C20 H20C 109.5 . . ?
C7 C12 H12 107.4 . . ?
C7 C12 C14 114.5(3) . . ?
C7 C12 C13 109.2(3) . . ?
C14 C12 H12 107.4 . . ?
C14 C12 C13 110.6(3) . . ?
C13 C12 H12 107.4 . . ?
C43 C44 H44A 109.5 . . ?
C43 C44 H44B 109.5 . . ?
C43 C44 H44C 109.5 . . ?
H44A C44 H44B 109.5 . . ?
H44A C44 H44C 109.5 . . ?
H44B C44 H44C 109.5 . . ?
C15 C17 H17A 109.5 . . ?
C15 C17 H17B 109.5 . . ?
C15 C17 H17C 109.5 . . ?
H17A C17 H17B 109.5 . . ?
H17A C17 H17C 109.5 . . ?
H17B C17 H17C 109.5 . . ?
C59 C58 H58 119.5 . . ?
C57 C58 C59 121.1(3) . . ?
C57 C58 H58 119.5 . . ?
C69 C68 H68A 108.6 . . ?
C69 C68 H68B 108.6 . . ?
C69 C68 C67 114.6(3) . . ?
H68A C68 H68B 107.6 . . ?
C67 C68 H68A 108.6 . . ?
C67 C68 H68B 108.6 . . ?
C27 C28 H28A 109.5 . . ?
C27 C28 H28B 109.5 . . ?
C27 C28 H28C 109.5 . . ?
H28A C28 H28B 109.5 . . ?
H28A C28 H28C 109.5 . . ?
H28B C28 H28C 109.5 . . ?
C46 C48 H48A 109.5 . . ?
C46 C48 H48B 109.5 . . ?
C46 C48 H48C 109.5 . . ?
H48A C48 H48B 109.5 . . ?
H48A C48 H48C 109.5 . . ?
H48B C48 H48C 109.5 . . ?
C12 C14 H14A 109.5 . . ?
C12 C14 H14B 109.5 . . ?
C12 C14 H14C 109.5 . . ?
H14A C14 H14B 109.5 . . ?
H14A C14 H14C 109.5 . . ?
H14B C14 H14C 109.5 . . ?
C50 C53 H53A 109.5 . . ?
C50 C53 H53B 109.5 . . ?
C50 C53 H53C 109.5 . . ?
H53A C53 H53B 109.5 . . ?
H53A C53 H53C 109.5 . . ?
H53B C53 H53C 109.5 . . ?
C27 C29 H29A 109.5 . . ?
C27 C29 H29B 109.5 . . ?
C27 C29 H29C 109.5 . . ?
H29A C29 H29B 109.5 . . ?
H29A C29 H29C 109.5 . . ?
H29B C29 H29C 109.5 . . ?
C56 C57 H57 120.2 . . ?
C58 C57 C56 119.6(3) . . ?
C58 C57 H57 120.2 . . ?
C43 C45 H45A 109.5 . . ?
C43 C45 H45B 109.5 . . ?
C43 C45 H45C 109.5 . . ?
H45A C45 H45B 109.5 . . ?
H45A C45 H45C 109.5 . . ?
H45B C45 H45C 109.5 . . ?
Tb1 C33 H33 124(3) . . ?
Tb2 C33 Tb1 112.86(11) . . ?
Tb2 C33 H33 123(3) . . ?
C32 C33 Tb1 76.70(16) . . ?
C32 C33 Tb2 71.18(16) . . ?
C32 C33 C34 121.0(2) . . ?
C32 C33 H33 120(3) . . ?
C34 C33 Tb1 71.53(15) . . ?
C34 C33 Tb2 77.28(17) . . ?
C34 C33 H33 119(3) . . ?
C12 C13 H13A 109.5 . . ?
C12 C13 H13B 109.5 . . ?
C12 C13 H13C 109.5 . . ?
H13A C13 H13B 109.5 . . ?
H13A C13 H13C 109.5 . . ?
H13B C13 H13C 109.5 . . ?
C68 C67 H67A 108.9 . . ?
C68 C67 H67B 108.9 . . ?
H67A C67 H67B 107.7 . . ?
C66 C67 C68 113.3(3) . . ?
C66 C67 H67A 108.9 . . ?
C66 C67 H67B 108.9 . . ?
C67 C66 H66A 109.5 . . ?
C67 C66 H66B 109.5 . . ?
C67 C66 H66C 109.5 . . ?
H66A C66 H66B 109.5 . . ?
H66A C66 H66C 109.5 . . ?
H66B C66 H66C 109.5 . . ?
C60 C62 H62A 109.5 . . ?
C60 C62 H62B 109.5 . . ?
C60 C62 H62C 109.5 . . ?
H62A C62 H62B 109.5 . . ?
H62A C62 H62C 109.5 . . ?
H62B C62 H62C 109.5 . . ?
C69 C70 H70A 109.5 . . ?
C69 C70 H70B 109.5 . . ?
C69 C70 H70C 109.5 . . ?
H70A C70 H70B 109.5 . . ?
H70A C70 H70C 109.5 . . ?
H70B C70 H70C 109.5 . . ?
H75A C75 H75B 109.5 . . ?
H75A C75 H75C 109.5 . . ?
H75B C75 H75C 109.5 . . ?
C74 C75 H75A 109.5 . . ?
C74 C75 H75B 109.5 . . ?
C74 C75 H75C 109.5 . . ?
H71A C71 H71B 109.5 . . ?
H71A C71 H71C 109.5 . . ?
H71B C71 H71C 109.5 . . ?
C72 C71 H71A 109.5 . . ?
C72 C71 H71B 109.5 . . ?
C72 C71 H71C 109.5 . . ?
C75 C74 H74A 109.1 . . ?
C75 C74 H74B 109.1 . . ?
H74A C74 H74B 107.9 . . ?
C73 C74 C75 112.4(4) . . ?
C73 C74 H74A 109.1 . . ?
C73 C74 H74B 109.1 . . ?
C59 C63 H63 107.2 . . ?
C64 C63 C59 107.6(7) . . ?
C64 C63 H63 107.2 . . ?
C65 C63 C59 118.4(6) . . ?
C65 C63 H63 107.2 . . ?
C65 C63 C64 108.7(6) . . ?
C74 C73 H73A 108.9 . . ?
C74 C73 H73B 108.9 . . ?
C74 C73 C72 113.3(4) . . ?
H73A C73 H73B 107.7 . . ?
C72 C73 H73A 108.9 . . ?
C72 C73 H73B 108.9 . . ?
C71 C72 C73 110.5(4) . . ?
C71 C72 H72A 109.5 . . ?
C71 C72 H72B 109.5 . . ?
C73 C72 H72A 109.5 . . ?
C73 C72 H72B 109.5 . . ?
H72A C72 H72B 108.1 . . ?
C63 C64 H64A 109.5 . . ?
C63 C64 H64B 109.5 . . ?
C63 C64 H64C 109.5 . . ?
H64A C64 H64B 109.5 . . ?
H64A C64 H64C 109.5 . . ?
H64B C64 H64C 109.5 . . ?
C63 C65 H65A 109.5 . . ?
C63 C65 H65B 109.5 . . ?
C63 C65 H65C 109.5 . . ?
H65A C65 H65B 109.5 . . ?
H65A C65 H65C 109.5 . . ?
H65B C65 H65C 109.5 . . ?
C59 C0 H0 108.3 . . ?
C59 C0 C2A 109.0(6) . . ?
C59 C0 C02B 113.3(6) . . ?
C2A C0 H0 108.3 . . ?
C2A C0 C02B 109.6(5) . . ?
C02B C0 H0 108.3 . . ?
C0 C2A H2AA 109.5 . . ?
C0 C2A H2AB 109.5 . . ?
C0 C2A H2AC 109.5 . . ?
H2AA C2A H2AB 109.5 . . ?
H2AA C2A H2AC 109.5 . . ?
H2AB C2A H2AC 109.5 . . ?
C0 C02B H02G 109.5 . . ?
C0 C02B H02H 109.5 . . ?
C0 C02B H02I 109.5 . . ?
H02G C02B H02H 109.5 . . ?
H02G C02B H02I 109.5 . . ?
H02H C02B H02I 109.5 . . ?

loop_
_geom_torsion_atom_site_label_1
_geom_torsion_atom_site_label_2
_geom_torsion_atom_site_label_3
_geom_torsion_atom_site_label_4
_geom_torsion
_geom_torsion_site_symmetry_1
_geom_torsion_site_symmetry_2
_geom_torsion_site_symmetry_3
_geom_torsion_site_symmetry_4
_geom_torsion_publ_flag
Tb1 N1 C49 N2 -0.8(4) . . . . ?
Tb1 N1 C49 C50 177.0(2) . . . . ?
Tb1 N1 C54 C59 81.3(3) . . . . ?
Tb1 N1 C54 C55 -91.1(3) . . . . ?
Tb1 C41 C42 C37 -61.9(2) . . . . ?
Tb1 C41 C40 N2 -113.6(2) . . . . ?
Tb1 C41 C40 C39 66.8(2) . . . . ?
Tb1 C41 C46 C47 -73.7(3) . . . . ?
Tb1 C41 C46 C48 161.8(2) . . . . ?
Tb1 C38 C39 C40 -60.3(2) . . . . ?
Tb1 C38 C39 C43 119.8(2) . . . . ?
Tb1 C38 C37 C42 65.8(2) . . . . ?
Tb1 C42 C37 C38 -65.7(2) . . . . ?
Tb1 C39 C40 N2 114.1(2) . . . . ?
Tb1 C39 C40 C41 -66.3(2) . . . . ?
Tb1 C39 C43 C44 77.0(3) . . . . ?
Tb1 C39 C43 C45 -158.7(2) . . . . ?
Tb1 C32 C31 Tb2 116.90(8) . . . . ?
Tb1 C32 C31 C30 65.9(2) . . . . ?
Tb1 C32 C33 Tb2 -120.15(8) . . . . ?
Tb1 C32 C33 C34 -58.6(2) . . . . ?
Tb1 C31 C30 Tb2 114.07(8) . . . . ?
Tb1 C31 C30 C36 -122.3(3) . . . . ?
Tb1 C31 C30 C35 59.0(2) . . . . ?
Tb1 C30 C35 Tb2 113.73(8) . . . . ?
Tb1 C30 C35 C34 47.5(2) . . . . ?
Tb1 C34 C35 Tb2 -116.04(8) . . . . ?
Tb1 C34 C35 C30 -49.7(2) . . . . ?
Tb1 C34 C33 Tb2 119.68(8) . . . . ?
Tb1 C34 C33 C32 61.1(2) . . . . ?
Tb2 N3 C5 N4 0.4(4) . . . . ?
Tb2 N3 C5 C2 -179.08(19) . . . . ?
Tb2 N3 C22 C21 -78.7(2) . . . . ?
Tb2 N3 C22 C23 95.2(2) . . . . ?
Tb2 C6 C11 C10 62.7(2) . . . . ?
Tb2 C6 C11 C15 -116.5(2) . . . . ?
Tb2 C6 C7 C8 -62.3(2) . . . . ?
Tb2 C6 C7 C12 117.7(2) . . . . ?
Tb2 C10 C9 C8 65.8(2) . . . . ?
Tb2 C10 C11 C6 -62.2(2) . . . . ?
Tb2 C10 C11 C15 117.0(3) . . . . ?
Tb2 C9 C8 C7 62.6(3) . . . . ?
Tb2 C11 C15 C16 -158.26(18) . . . . ?
Tb2 C11 C15 C17 77.3(3) . . . . ?
Tb2 C7 C8 C9 -61.6(3) . . . . ?
Tb2 C7 C12 C14 -73.2(3) . . . . ?
Tb2 C7 C12 C13 162.2(2) . . . . ?
Tb2 C32 C31 Tb1 -116.90(8) . . . . ?
Tb2 C32 C31 C30 -51.0(2) . . . . ?
Tb2 C32 C33 Tb1 120.15(8) . . . . ?
Tb2 C32 C33 C34 61.6(2) . . . . ?
Tb2 C31 C30 Tb1 -114.07(8) . . . . ?
Tb2 C31 C30 C36 123.6(3) . . . . ?
Tb2 C31 C30 C35 -55.1(2) . . . . ?
Tb2 C30 C35 Tb1 -113.73(8) . . . . ?
Tb2 C30 C35 C34 -66.2(2) . . . . ?
Tb2 C34 C35 Tb1 116.04(8) . . . . ?
Tb2 C34 C35 C30 66.3(2) . . . . ?
Tb2 C34 C33 Tb1 -119.68(9) . . . . ?
Tb2 C34 C33 C32 -58.6(2) . . . . ?
N3 C5 C2 C4 -127.6(3) . . . . ?
N3 C5 C2 C1 -6.0(4) . . . . ?
N3 C5 C2 C3 116.6(3) . . . . ?
N4 C5 C2 C4 52.9(3) . . . . ?
N4 C5 C2 C1 174.4(2) . . . . ?
N4 C5 C2 C3 -62.9(3) . . . . ?
N4 C6 C11 Tb2 113.1(2) . . . . ?
N4 C6 C11 C10 175.7(2) . . . . ?
N4 C6 C11 C15 -3.4(4) . . . . ?
N4 C6 C7 Tb2 -113.7(2) . . . . ?
N4 C6 C7 C8 -176.0(2) . . . . ?
N4 C6 C7 C12 4.0(4) . . . . ?
N2 C49 C50 C51 -50.3(3) . . . . ?
N2 C49 C50 C52 65.8(3) . . . . ?
N2 C49 C50 C53 -171.6(3) . . . . ?
N1 C49 C50 C51 131.7(3) . . . . ?
N1 C49 C50 C52 -112.2(3) . . . . ?
N1 C49 C50 C53 10.4(4) . . . . ?
N1 C54 C55 C60 -10.8(4) . . . . ?
N1 C54 C55 C56 169.4(3) . . . . ?
C5 N3 C22 C21 102.3(3) . . . . ?
C5 N3 C22 C23 -83.8(3) . . . . ?
C5 N4 C6 Tb2 -4.6(3) . . . . ?
C5 N4 C6 C11 -93.8(3) . . . . ?
C5 N4 C6 C7 85.9(3) . . . . ?
C6 N4 C5 N3 3.1(4) . . . . ?
C6 N4 C5 C2 -177.3(2) . . . . ?
C6 C11 C15 C16 -70.6(3) . . . . ?
C6 C11 C15 C17 165.0(3) . . . . ?
C6 C7 C8 Tb2 61.2(2) . . . . ?
C6 C7 C8 C9 -0.5(4) . . . . ?
C6 C7 C12 C14 -160.5(3) . . . . ?
C6 C7 C12 C13 74.9(3) . . . . ?
C49 N2 C40 Tb1 2.3(3) . . . . ?
C49 N2 C40 C41 91.6(3) . . . . ?
C49 N2 C40 C39 -88.7(3) . . . . ?
C49 N1 C54 C59 -98.6(3) . . . . ?
C49 N1 C54 C55 89.0(3) . . . . ?
C10 C9 C8 Tb2 -65.1(2) . . . . ?
C10 C9 C8 C7 -2.5(4) . . . . ?
C10 C11 C15 C16 110.3(3) . . . . ?
C10 C11 C15 C17 -14.1(4) . . . . ?
C9 C10 C11 Tb2 63.1(2) . . . . ?
C9 C10 C11 C6 1.0(4) . . . . ?
C9 C10 C11 C15 -179.9(3) . . . . ?
C26 C21 C22 N3 177.0(2) . . . . ?
C26 C21 C22 C23 3.1(4) . . . . ?
C26 C21 C19 C18 87.8(3) . . . . ?
C26 C21 C19 C20 -35.9(4) . . . . ?
C11 C6 C7 Tb2 66.0(2) . . . . ?
C11 C6 C7 C8 3.7(4) . . . . ?
C11 C6 C7 C12 -176.3(2) . . . . ?
C11 C10 C9 Tb2 -63.6(2) . . . . ?
C11 C10 C9 C8 2.2(4) . . . . ?
C41 C42 C37 Tb1 62.7(2) . . . . ?
C41 C42 C37 C38 -3.0(4) . . . . ?
C38 C39 C40 Tb1 60.8(2) . . . . ?
C38 C39 C40 N2 174.9(2) . . . . ?
C38 C39 C40 C41 -5.4(4) . . . . ?
C38 C39 C43 C44 -15.2(4) . . . . ?
C38 C39 C43 C45 109.1(3) . . . . ?
C42 C41 C40 Tb1 -62.7(2) . . . . ?
C42 C41 C40 N2 -176.3(2) . . . . ?
C42 C41 C40 C39 4.0(4) . . . . ?
C42 C41 C46 C47 18.9(4) . . . . ?
C42 C41 C46 C48 -105.7(3) . . . . ?
C21 C26 C25 C24 0.3(5) . . . . ?
C23 C24 C25 C26 1.5(5) . . . . ?
C7 C6 C11 Tb2 -66.6(2) . . . . ?
C7 C6 C11 C10 -3.9(4) . . . . ?
C7 C6 C11 C15 176.9(2) . . . . ?
C24 C23 C22 N3 -175.2(2) . . . . ?
C24 C23 C22 C21 -1.3(4) . . . . ?
C24 C23 C27 C28 -35.4(4) . . . . ?
C24 C23 C27 C29 89.4(3) . . . . ?
C8 C7 C12 C14 19.5(4) . . . . ?
C8 C7 C12 C13 -105.2(3) . . . . ?
C39 C38 C37 Tb1 -64.3(2) . . . . ?
C39 C38 C37 C42 1.5(4) . . . . ?
C32 C31 C30 Tb1 -65.7(2) . . . . ?
C32 C31 C30 Tb2 48.3(2) . . . . ?
C32 C31 C30 C36 172.0(3) . . . . ?
C32 C31 C30 C35 -6.7(4) . . . . ?
C22 N3 C5 N4 179.2(2) . . . . ?
C22 N3 C5 C2 -0.3(4) . . . . ?
C22 C21 C19 C18 -91.9(3) . . . . ?
C22 C21 C19 C20 144.4(3) . . . . ?
C22 C23 C24 C25 -1.0(4) . . . . ?
C22 C23 C27 C28 141.5(3) . . . . ?
C22 C23 C27 C29 -93.7(3) . . . . ?
C27 C23 C24 C25 176.0(3) . . . . ?
C27 C23 C22 N3 7.8(4) . . . . ?
C27 C23 C22 C21 -178.3(2) . . . . ?
C19 C21 C22 N3 -3.3(4) . . . . ?
C19 C21 C22 C23 -177.2(2) . . . . ?
C31 C32 C33 Tb1 51.4(2) . . . . ?
C31 C32 C33 Tb2 -68.8(2) . . . . ?
C31 C32 C33 C34 -7.2(4) . . . . ?
C31 C30 C35 Tb1 -56.1(2) . . . . ?
C31 C30 C35 Tb2 57.6(2) . . . . ?
C31 C30 C35 C34 -8.6(4) . . . . ?
C40 N2 C49 N1 -1.2(4) . . . . ?
C40 N2 C49 C50 -179.3(2) . . . . ?
C40 C41 C42 Tb1 62.1(2) . . . . ?
C40 C41 C42 C37 0.2(4) . . . . ?
C40 C41 C46 C47 -162.1(3) . . . . ?
C40 C41 C46 C48 73.3(3) . . . . ?
C40 C39 C43 C44 164.8(3) . . . . ?
C40 C39 C43 C45 -70.8(3) . . . . ?
C43 C39 C40 Tb1 -119.3(2) . . . . ?
C43 C39 C40 N2 -5.2(4) . . . . ?
C43 C39 C40 C41 174.5(2) . . . . ?
C36 C30 C35 Tb1 125.2(3) . . . . ?
C36 C30 C35 Tb2 -121.0(3) . . . . ?
C36 C30 C35 C34 172.7(3) . . . . ?
C25 C26 C21 C22 -2.6(4) . . . . ?
C25 C26 C21 C19 177.7(3) . . . . ?
C46 C41 C42 Tb1 -118.9(2) . . . . ?
C46 C41 C42 C37 179.2(2) . . . . ?
C46 C41 C40 Tb1 118.2(2) . . . . ?
C46 C41 C40 N2 4.6(4) . . . . ?
C46 C41 C40 C39 -175.0(2) . . . . ?
C37 C38 C39 Tb1 63.0(2) . . . . ?
C37 C38 C39 C40 2.7(4) . . . . ?
C37 C38 C39 C43 -177.3(2) . . . . ?
C59 C54 C55 C60 176.7(3) . . . . ?
C59 C54 C55 C56 -3.0(4) . . . . ?
C59 C58 C57 C56 -1.0(5) . . . . ?
C54 N1 C49 N2 179.1(3) . . . . ?
C54 N1 C49 C50 -3.1(4) . . . . ?
C54 C59 C58 C57 0.4(5) . . . . ?
C54 C59 C63 C64 89.2(6) . . . . ?
C54 C59 C63 C65 -147.2(6) . . . . ?
C54 C59 C0 C2A -115.0(6) . . . . ?
C54 C59 C0 C02B 122.6(5) . . . . ?
C54 C55 C56 C57 2.4(5) . . . . ?
C60 C55 C56 C57 -177.3(3) . . . . ?
C69 C68 C67 C66 69.3(4) . . . . ?
C55 C56 C57 C58 -0.4(5) . . . . ?
C61 C60 C55 C54 -127.9(3) . . . . ?
C61 C60 C55 C56 51.9(4) . . . . ?
C35 C34 C33 Tb1 -68.9(2) . . . . ?
C35 C34 C33 Tb2 50.8(2) . . . . ?
C35 C34 C33 C32 -7.8(4) . . . . ?
C12 C7 C8 Tb2 -118.8(3) . . . . ?
C12 C7 C8 C9 179.6(3) . . . . ?
C58 C59 C54 N1 -170.9(3) . . . . ?
C58 C59 C54 C55 1.6(4) . . . . ?
C58 C59 C63 C64 -102.8(6) . . . . ?
C58 C59 C63 C65 20.8(10) . . . . ?
C58 C59 C0 C2A 78.9(7) . . . . ?
C58 C59 C0 C02B -43.5(8) . . . . ?
C33 C32 C31 Tb1 -51.4(2) . . . . ?
C33 C32 C31 Tb2 65.5(2) . . . . ?
C33 C32 C31 C30 14.5(4) . . . . ?
C33 C34 C35 Tb1 65.4(2) . . . . ?
C33 C34 C35 Tb2 -50.6(2) . . . . ?
C33 C34 C35 C30 15.7(4) . . . . ?
C62 C60 C55 C54 108.9(3) . . . . ?
C62 C60 C55 C56 -71.3(4) . . . . ?
C70 C69 C68 C67 179.3(3) . . . . ?
C75 C74 C73 C72 -175.7(4) . . . . ?
C74 C73 C72 C71 177.1(4) . . . . ?
C63 C59 C54 N1 -3.0(6) . . . . ?
C63 C59 C54 C55 169.5(5) . . . . ?
C63 C59 C58 C57 -168.0(5) . . . . ?
C0 C59 C54 N1 22.9(6) . . . . ?
C0 C59 C54 C55 -164.5(5) . . . . ?
C0 C59 C58 C57 166.6(5) . . . . ?

_shelx_res_file                  
;
TITL crepw024_auto_a.res in P-1
    crepw024_auto.res
    created by SHELXL-2018/3 at 13:47:05 on 30-Oct-2024
REM Old TITL crepw024_auto_a.res in P-1
REM SHELXT solution in P-1
REM R1 0.082, Rweak 0.007, Alpha 0.082, Orientation as input
REM Formula found by SHELXT: C80 Tb2
CELL 1.54184 14.4004 15.4059 18.05 97.598 103.094 112.008
ZERR 2 0.0003 0.0003 0.0004 0.002 0.002 0.002
LATT 1
SFAC C H N Tb
UNIT 150 240 8 4
SADI C59 C63 C59 C0
SADI C63 C64 C0 C02B
SADI C63 C65 C0 C2A
SADI 0.04 C59 C64 C59 C02B
SADI 0.04 C59 C65 C59 C2A
SADI 0.04 C64 C65 C02B C2A
ISOR 0.01 0.02 C2A C0 C02B
SIMU 0.01 0.02 2 C2A C0 C02B
SIMU 0.01 0.02 2 C64 C63 C65
ISOR 0.01 0.02 C64 C63 C65
SADI C64 C63 C02B C0
SADI C2A C0 C65 C63
SADI C63 C59 C59 C0
DFIX 2.1 0.001 H2 H51a

L.S. 20
PLAN  26
SIZE 0.25 0.36 0.25
TEMP -169(6)
CONF
BOND $H
list 4
MORE -1
fmap 2
acta
REM <olex2.extras>
REM <HklSrc "%.\\crepw024_auto.hkl">
REM </olex2.extras>

WGHT    0.073400    1.951700
FVAR       0.28044   0.43333
TB1   4    0.573501    0.706890    0.238560    11.00000    0.01377    0.01230 =
         0.01754    0.00151    0.00795    0.00488
TB2   4    0.257840    0.564691    0.208245    11.00000    0.01304    0.01633 =
         0.01381    0.00239    0.00620    0.00474
N3    3    0.158168    0.509480    0.300082    11.00000    0.01401    0.01535 =
         0.01275    0.00291    0.00491    0.00741
N4    3   -0.010399    0.456941    0.216446    11.00000    0.01145    0.02051 =
         0.01568    0.00587    0.00687    0.00627
AFIX  43
H4    2   -0.078986    0.434319    0.206523    11.00000   -1.20000
AFIX   0
N2    3    0.846462    0.869721    0.270462    11.00000    0.01521    0.01581 =
         0.02138    0.00367    0.00860    0.00621
AFIX  43
H2    2    0.912794    0.895814    0.271733    11.00000   -1.20000
AFIX   0
N1    3    0.696166    0.878642    0.291456    11.00000    0.01644    0.01465 =
         0.01895    0.00162    0.00853    0.00753
C5    1    0.052342    0.470124    0.286398    11.00000    0.01554    0.01356 =
         0.01646    0.00420    0.00749    0.00759
C6    1    0.038149    0.480878    0.159232    11.00000    0.01085    0.02087 =
         0.01217    0.00248    0.00259    0.00687
C49   1    0.799647    0.921086    0.295547    11.00000    0.01844    0.01338 =
         0.01574    0.00411    0.00670    0.00610
C10   1    0.119829    0.598840    0.090232    11.00000    0.01953    0.02348 =
         0.01713    0.00690    0.00424    0.00962
AFIX  43
H10   2    0.138993    0.661288    0.080332    11.00000   -1.20000
AFIX   0
C9    1    0.147335    0.531987    0.050184    11.00000    0.01723    0.02803 =
         0.01256    0.00368    0.00545    0.00586
AFIX  43
H9    2    0.186955    0.550015    0.014845    11.00000   -1.20000
AFIX   0
C26   1    0.359905    0.486284    0.456069    11.00000    0.01775    0.02920 =
         0.02118    0.00737    0.00699    0.01349
AFIX  43
H26   2    0.391062    0.442673    0.465364    11.00000   -1.20000
AFIX   0
C11   1    0.064497    0.574469    0.144564    11.00000    0.01364    0.01900 =
         0.01557    0.00508    0.00237    0.00552
C41   1    0.728026    0.734115    0.159998    11.00000    0.01542    0.01576 =
         0.01914    0.00377    0.00897    0.00758
C38   1    0.706382    0.611140    0.263766    11.00000    0.02208    0.01741 =
         0.02602    0.00980    0.01294    0.01191
AFIX  43
H38   2    0.698358    0.568887    0.298046    11.00000   -1.20000
AFIX   0
C42   1    0.661163    0.636242    0.133327    11.00000    0.01719    0.01695 =
         0.02023   -0.00139    0.00895    0.01005
AFIX  43
H42   2    0.623692    0.610475    0.079158    11.00000   -1.20000
AFIX   0
C4    1   -0.092539    0.332025    0.306256    11.00000    0.01616    0.01794 =
         0.02552    0.00637    0.00926    0.00547
AFIX 137
H4A   2   -0.135590    0.329275    0.254707    11.00000   -1.50000
H4B   2   -0.137617    0.310337    0.339512    11.00000   -1.50000
H4C   2   -0.056470    0.289996    0.300125    11.00000   -1.50000
AFIX   0
C21   1    0.282428    0.464897    0.385294    11.00000    0.01600    0.01864 =
         0.01594    0.00549    0.00686    0.00737
C23   1    0.266975    0.614303    0.431235    11.00000    0.01618    0.02072 =
         0.01474    0.00290    0.00895    0.00810
C7    1    0.061557    0.411352    0.116064    11.00000    0.01439    0.01750 =
         0.01560   -0.00022    0.00243    0.00477
C24   1    0.346583    0.633421    0.499783    11.00000    0.01997    0.02714 =
         0.01738   -0.00410    0.00176    0.00956
AFIX  43
H24   2    0.370247    0.691463    0.538498    11.00000   -1.20000
AFIX   0
C1    1    0.051095    0.438508    0.426722    11.00000    0.01917    0.02692 =
         0.01731    0.00828    0.00999    0.01007
AFIX 137
H1A   2    0.092821    0.401502    0.422003    11.00000   -1.50000
H1B   2    0.002011    0.409915    0.455628    11.00000   -1.50000
H1C   2    0.097898    0.505390    0.454921    11.00000   -1.50000
AFIX   0
C2    1   -0.010708    0.436497    0.344643    11.00000    0.01617    0.01763 =
         0.01813    0.00649    0.00873    0.00827
C8    1    0.116299    0.439302    0.062507    11.00000    0.01800    0.02572 =
         0.01523   -0.00045    0.00547    0.00971
AFIX  43
H8    2    0.132880    0.393916    0.033643    11.00000   -1.20000
AFIX   0
C39   1    0.776257    0.708324    0.293134    11.00000    0.01566    0.01845 =
         0.02045    0.00367    0.00740    0.01083
C32   1    0.398470    0.720298    0.223136    11.00000    0.01860    0.01490 =
         0.02136    0.00170    0.00905    0.00738
C22   1    0.233591    0.528207    0.373411    11.00000    0.01303    0.01815 =
         0.01318    0.00397    0.00671    0.00555
C15   1    0.032779    0.643895    0.189305    11.00000    0.02403    0.02241 =
         0.01728    0.00426    0.00655    0.01303
AFIX  13
H15   2    0.052097    0.641869    0.245667    11.00000   -1.20000
AFIX   0
C3    1   -0.071018    0.498973    0.354391    11.00000    0.02024    0.02371 =
         0.02227    0.00640    0.01102    0.01196
AFIX 137
H3A   2   -0.021203    0.565050    0.382620    11.00000   -1.50000
H3B   2   -0.119674    0.472348    0.384124    11.00000   -1.50000
H3C   2   -0.110631    0.499356    0.302644    11.00000   -1.50000
AFIX   0
C27   1    0.214105    0.683005    0.421460    11.00000    0.01782    0.01957 =
         0.01914    0.00040    0.00630    0.00847
AFIX  13
H27   2    0.141521    0.644300    0.384888    11.00000   -1.20000
AFIX   0
C19   1    0.252046    0.374004    0.322949    11.00000    0.01961    0.02104 =
         0.01959    0.00496    0.00597    0.01107
AFIX  13
H19   2    0.223577    0.385567    0.271121    11.00000   -1.20000
AFIX   0
C31   1    0.398226    0.667898    0.149089    11.00000    0.01875    0.01683 =
         0.01813    0.00448    0.00873    0.00697
C40   1    0.784134    0.771582    0.241857    11.00000    0.01029    0.01509 =
         0.02296    0.00485    0.00815    0.00682
C43   1    0.844750    0.749707    0.377933    11.00000    0.02856    0.02437 =
         0.01936    0.00543    0.00787    0.01640
AFIX  13
H43   2    0.839875    0.811329    0.397103    11.00000   -1.20000
AFIX   0
C50   1    0.876134    1.029957    0.325332    11.00000    0.01928    0.01310 =
         0.02522    0.00187    0.00788    0.00377
C30   1    0.402247    0.574389    0.143732    11.00000    0.02077    0.01778 =
         0.01925    0.00229    0.00865    0.00918
C36   1    0.387692    0.514028    0.065219    11.00000    0.02209    0.02766 =
         0.02034   -0.00459    0.00838    0.00842
AFIX 137
H36A  2    0.406940    0.556087    0.029808    11.00000   -1.50000
H36B  2    0.314083    0.467555    0.042723    11.00000   -1.50000
H36C  2    0.432624    0.479333    0.072259    11.00000   -1.50000
AFIX   0
C51   1    0.978041    1.038947    0.382880    11.00000    0.02539    0.01991 =
         0.03554   -0.00343   -0.00090    0.00568
AFIX 137
H51A  2    1.021904    1.024321    0.353389    11.00000   -1.50000
H51B  2    0.960747    0.993407    0.416050    11.00000   -1.50000
H51C  2    1.016335    1.104835    0.415829    11.00000   -1.50000
AFIX   0
C18   1    0.165837    0.286230    0.333576    11.00000    0.02133    0.02102 =
         0.04609   -0.00031    0.01573    0.00596
AFIX 137
H18A  2    0.149607    0.229524    0.292710    11.00000   -1.50000
H18B  2    0.102683    0.297856    0.329649    11.00000   -1.50000
H18C  2    0.189810    0.274897    0.385201    11.00000   -1.50000
AFIX   0
C25   1    0.391952    0.569876    0.512778    11.00000    0.01973    0.03721 =
         0.01509    0.00013    0.00026    0.01421
AFIX  43
H25   2    0.444962    0.583599    0.560507    11.00000   -1.20000
AFIX   0
C46   1    0.744907    0.801837    0.105734    11.00000    0.02316    0.01942 =
         0.02019    0.00657    0.01148    0.01159
AFIX  13
H46   2    0.745087    0.863124    0.132354    11.00000   -1.20000
AFIX   0
C37   1    0.648146    0.575417    0.184461    11.00000    0.01885    0.01102 =
         0.02947   -0.00077    0.01117    0.00603
AFIX  43
[truncated: 185,001 more chars]
